# Supplementary material for: Comparative transcriptome analysis revealed the cooperative regulation of sucrose and IAA on adventitious root formation in lotus (Nelumbo nucifera Gaertn)
Source: BMC Genomics. 2020 Sep 23;21:653. doi: 10.1186/s12864-020-07046-3 (PMC7510093; doi:10.1186/s12864-020-07046-3)
Supplement: Supplementary file 1 — Additional file 1: Fig. S1. Analysis of sequencing data saturation in CK0, CK1, GL20 and GL60 libraries.a. C0 library. b.CK1 library. c. GL20 library. d. GL60 library. Fig. S2. The correlation of gene expression between samples, especially for three repeated samples in CK0, CK1, GL20 and GL60 libraries respectively. Fig. S3. The patterns of gene expression in CK0, GL20 and GL60 libraries. Genes with similar expression pattern in those stages were classified into one cluster. Fig. S4. Fold change of gene expression in different libraries. Red points represented up-regulated DEGs, blue points represented down-regulated DEGs, and gray points represented non-DEGs. a. Gene expression in CK1/CK0 libraries. b.Gene expression in GL20/CK0 libraries. c. Gene expression in GL60/CK0 libraries. Fig. S5. Fold change of gene expression in different libraries. Red points represented up-regulated miRNAs, blue points represented down-regulated miRNAs, and gray points represented no change of miRNAs. a. miRNAs expression in CK1/CK0 libraries. b.miRNAs expression in GL20/CK0 libraries. c. miRNAs expression in GL60/CK0 libraries. Fig. S6. Identification of IAA and sucrose content during ARs Formation. a. determination of IAA content at 0 d, 2 d, 4 d and 6 d after treatment of 20 g/L and 60 g/L sucrose in the lotus seedlings. b. Identification of sucrose content at 0 d, 2 d, 4 d, 6 d and 8 d after treatment of 10 μmol/L and 150 μmol/L IAA in the lotus seedlings. Table S1. The primers of genes and miRNAs used for expression analysis by qRT-PCR technology. Table S2. The detailed information of tags in every library of gene or miRNA sequenced by RNA-seq technology. Table S3. Differentially expressed genes in CK1/CK0, GL20/CK0 and GL60/CK0 libraries. Table S4. Differentially expressed miRNAs in MCK1/MCK0, ZT20/MCK0, ZT60/MCK0, ZT20/MCK1 and ZT60/MCK1 libraries. Table S5. Association analysis of different expressed genes and miRNAs in MCK1/MCK0, ZT20/MCK0 and ZT60/MCK0 libraries. Table S6. Th [file 12864_2020_7046_MOESM1_ESM.zip › Additional file 1 Table. S4.xlsx]

## Sheet: Sheet1
miRNA id	log2Ratio (A/B)	P value	Q value
MCK0 vs MCK1
novel_mir57	8.54263	0	0
miR169r-5p	7.52977	9.16724e-48	1.35781e-48
miR395b_3	7.33421	0	0
miR169c-3p_3	6.9929	5.68538e-199	1.37892e-199
miR169j-5p_1	6.98698	4.2726e-18	5.4184e-19
miR169b-3p	6.45448	5.1609e-25	6.90602e-26
miR396b-3p_1	6.03945	2.36399e-19	3.03766e-20
miR395a_5	5.78495	0	0
miR169k-5p	5.69152	1.66863e-08	1.87147e-09
miR396a-3p_1	5.60132	6.63786e-41	9.61156e-42
novel_mir21	5.57888	0	0
miR156a-5p	5.32661	0	0
miR169a-5p	4.99304	0	0
miR169v_1	4.95878	0	0
miR399a_3	4.73459	1.86064e-08	2.07483e-09
novel_mir10	4.23136	0	0
miR169h_2	4.14811	1.0976e-122	2.24176e-123
miR396-3p_1	4.10656	0.00197578	0.0001946
miR169f.1	4.0212	0	0
miR396a	4.00705	0	0
miR828a_1	3.93253	8.95345e-09	1.01003e-09
miR157d-3p	3.75545	0	0
novel_mir65	3.73314	0	0
miR169e_3	3.63947	0	0
miR156f-3p_4	3.49221	6.80743e-153	1.57244e-153
miR156d-3p_4	3.25485	0	0
miR164a_4	3.13844	0	0
miR167b-3p_4	3.10463	2.33639e-116	4.57911e-117
novel_mir11	3.06329	4.04464e-131	8.34876e-132
miR164e-5p	2.99108	2.77571e-21	3.61458e-22
miR171c-5p_1	2.93253	3.42104e-07	3.7083e-08
miR157a-5p	2.79617	0	0
miR166c-5p_1	2.72427	7.00864e-77	1.20344e-77
miR166e	2.63527	0	0
miR164b	2.62002	1.65675e-49	2.49194e-50
miR156c	2.38409	0.0010973	0.000108628
miR156g_1	2.2794	7.59914e-05	7.80141e-06
miR167i	2.26604	3.42661e-06	3.63315e-07
novel_mir44	2.24916	8.09158e-11	9.40128e-12
miR157d	2.21191	5.67933e-205	1.39489e-205
miR167d_1	2.09359	0	0
novel_mir55	2.05932	0	0
miR396b-3p	1.91016	1.08967e-05	1.13671e-06
miR156_2	1.79819	3.38889e-278	9.13261e-279
novel_mir3	1.78573	1.61535e-191	3.86948e-192
novel_mir22	1.76564	0	0
novel_mir26	1.64082	1.43078e-50	2.16886e-51
miR171c_3	1.6106	6.3692e-07	6.79022e-08
miR172c-5p	1.58573	8.91226e-08	9.71489e-09
novel_mir40	1.5613	0	0
miR159a_2	1.55339	0	0
miR166h-3p_1	1.49116	0	0
novel_mir60	1.44736	1.30096e-67	2.17609e-68
novel_mir32	1.43046	1.85015e-209	4.60239e-210
miR396h	1.38504	7.16086e-30	9.85409e-31
novel_mir84	1.38202	2.10992e-168	4.9324e-169
miR396a-3p_2	1.32787	3.75048e-131	7.82482e-132
miR393-3p	1.323	2.51936e-08	2.77746e-09
novel_mir80	1.30163	7.69256e-19	9.81969e-20
novel_mir37	1.29785	0	0
novel_mir34	1.26698	2.59367e-270	6.89384e-271
miR396e-5p	1.19647	4.92601e-150	1.09862e-150
miR156	1.19095	0	0
miR156a	1.18146	3.16517e-16	3.96219e-17
miR396b-5p	1.17356	0	0
novel_mir49	1.14243	7.6454e-32	1.06722e-32
miR159a_4	1.0935	0	0
miR535a_2	1.06836	0	0
miR396b	1.0287	8.64782e-87	1.5254e-87
miR167a	1.02007	6.00364e-224	1.51284e-224
miR2950-5p	1.01967	0	0
miR858a	-1.04008	9.53949e-06	1.00052e-06
novel_mir77	-1.05323	1.90447e-99	3.5193e-100
miR168	-1.0721	0	0
miR394a_1	-1.07909	0	0
novel_mir45	-1.09696	7.38535e-75	1.257e-75
miR319b-5p_2	-1.11643	3.93722e-05	4.06352e-06
miR171d_1	-1.15024	5.12616e-15	6.33523e-16
miR171a_3	-1.22321	1.3246e-103	2.49526e-104
miR319a	-1.2297	6.27795e-62	1.0323e-62
novel_mir58	-1.23089	0	0
novel_mir62	-1.32864	0	0
miR169b-5p	-1.35871	6.68654e-189	1.58219e-189
miR171f_3	-1.40149	0	0
miR160	-1.42248	0	0
miR168b_1	-1.42922	7.35052e-153	1.67791e-153
novel_mir19	-1.47957	0	0
miR397-5p_1	-1.54863	3.67255e-57	5.88915e-58
novel_mir67	-1.55292	1.68245e-116	3.33109e-117
miR393a-5p	-1.61908	3.66468e-99	6.70811e-100
novel_mir79	-1.65558	0	0
miR396a-5p	-1.70973	1.76906e-102	3.3005e-103
novel_mir16	-1.72075	0	0
miR397a_3	-1.79563	0	0
miR160f-5p	-1.80342	0	0
miR393-5p	-1.85537	0.00372261	0.000364798
novel_mir85	-1.93738	0	0
miR399e_2	-1.95326	3.81105e-56	6.01187e-57
miR166m_2	-1.99487	0	0
novel_mir6	-2.14438	0	0
novel_mir71	-2.23505	0	0
novel_mir33	-2.25061	0	0
novel_mir70	-2.39426	0	0
novel_mir36	-2.92778	8.38354e-55	1.30133e-55
novel_mir46	-2.98629	0	0
miR6300	-3.0287	0	0
miR5368	-3.44598	3.18063e-29	4.31566e-30
novel_mir1	-3.66684	2.94327e-245	7.61446e-246
miR408-3p_2	-3.69704	0	0
miR160a-5p	-3.98274	0	0
miR171b-3p_3	-4.09084	0	0
miR166e-3p	-4.72077	0	0
miR319f_1	-4.93353	3.51531e-265	9.21727e-266
novel_mir17	-5.05152	0	0
miR398	-6.52613	2.82213e-116	5.47579e-117
miR398b	-7.65524	0	0
MCK0 vs ZT20
novel_mir57	8.42056	0	0
miR169r-5p	6.80744	5.14712e-31	9.44972e-32
miR395b_3	6.77942	0	0
miR396a-3p_1	6.38453	1.91987e-68	4.11739e-69
miR169c-3p_3	6.30101	8.13028e-128	2.21383e-128
miR169b-3p	6.18673	3.335e-21	5.61256e-22
miR169j-5p_1	5.64757	2.74907e-08	3.87334e-09
novel_mir21	5.61944	0	0
miR156a-5p	5.52408	0	0
miR169k-5p	5.29142	9.84544e-07	1.35566e-07
miR396b-3p_1	4.81749	6.42594e-09	9.32499e-10
miR395a_5	4.72397	0	0
miR396a	4.59194	0	0
miR169a-5p	4.41033	0	0
miR828a_1	4.40245	2.91092e-12	4.55121e-13
novel_mir65	4.30761	0	0
novel_mir10	3.97958	0	0
miR396-3p_1	3.81749	0.00623204	0.000755142
miR399a_3	3.64757	0.000332095	4.28088e-05
miR169h_2	3.52321	4.61532e-72	1.00765e-72
miR166c-5p_1	3.36638	7.19414e-145	2.00396e-145
miR169f.1	3.33415	0	0
miR157d-3p	3.29629	0	0
miR396a-3p_4	3.23026	9.20637e-103	2.25363e-103
miR156d-3p_4	3.12953	0	0
novel_mir11	2.9892	8.24545e-122	2.22024e-122
miR167a	2.86596	0	0
miR169e_3	2.831	0	0
miR156g_1	2.7519	2.17116e-07	3.0414e-08
miR157a-5p	2.66183	0	0
novel_mir84	2.63759	0	0
miR164a_4	2.52734	0	0
miR396b-3p	2.47539	3.25447e-10	4.89872e-11
miR164e-5p	2.33944	3.69051e-11	5.66054e-12
miR157d	2.32522	3.15005e-235	9.91416e-236
miR394a_2	2.31053	0.00178864	0.000223435
miR167b-3p_4	2.08758	3.2196e-38	6.39543e-39
novel_mir26	2.04785	3.1401e-89	7.38812e-90
miR156f-3p_4	2.0198	3.80336e-32	7.03599e-33
miR164b	1.97562	1.97378e-23	3.36852e-24
novel_mir12	1.97397	8.73263e-298	2.89901e-298
miR156_2	1.94721	0	0
miR529b	1.89549	0.00589992	0.000718491
miR166e	1.88989	0	0
miR166d-5p_2	1.85701	0	0
novel_mir60	1.8069	6.98105e-118	1.85912e-118
novel_mir22	1.79319	0	0
miR396e-5p	1.78215	0	0
miR172c-5p	1.67731	9.1126e-09	1.29904e-09
novel_mir80	1.67404	5.10626e-34	9.82111e-35
novel_mir44	1.6731	1.2159e-05	1.65541e-06
novel_mir40	1.59049	0	0
miR396h	1.56455	6.00741e-40	1.20318e-40
novel_mir32	1.53261	1.14469e-248	3.69874e-249
miR171b-3p	1.52998	0	0
miR319a-5p_1	1.48276	2.92657e-11	4.51739e-12
miR396a-3p_2	1.48095	2.3007e-171	6.63758e-172
novel_mir49	1.45492	3.86395e-56	7.80332e-57
novel_mir55	1.44502	0	0
novel_mir34	1.37237	0	0
miR396b-5p	1.31442	0	0
miR166h-3p_1	1.31301	0	0
miR159a_2	1.2818	0	0
miR171c_3	1.25638	0.000259305	3.37852e-05
miR396g-5p	1.23931	0	0
miR390d-3p	1.15767	0	0
novel_mir37	1.13946	0	0
miR159a_4	1.1074	0	0
novel_mir48	1.0947	3.02545e-110	7.88379e-111
miR390a-5p	1.08768	0	0
miR396a-3p_5	1.0168	6.16107e-09	8.99449e-10
novel_mir24	1.00756	3.75729e-71	8.1299e-72
miR169v_1	1.0012	2.25334e-15	3.66495e-16
miR397-5p_1	-1.07566	3.07316e-33	5.8184e-34
novel_mir2	-1.09033	1.65795e-201	4.84086e-202
miR319e_1	-1.13894	1.43951e-63	3.00735e-64
miR319a-3p	-1.16215	0	0
miR171a_3	-1.25025	3.85761e-107	9.73814e-108
miR858a	-1.39873	2.20931e-08	3.13104e-09
novel_mir62	-1.43019	0	0
miR399e_2	-1.44105	4.17206e-37	8.22005e-38
miR319a	-1.49958	3.38475e-83	7.81206e-84
miR397a_3	-1.51738	0	0
miR393-5p	-1.63254	0.00798662	0.000958164
novel_mir85	-1.65712	0	0
novel_mir36	-1.71789	1.62867e-29	2.94549e-30
miR393a-5p	-1.76923	4.00013e-112	1.05369e-112
miR160	-1.78424	0	0
novel_mir19	-1.79869	0	0
miR160f-5p	-1.82383	0	0
novel_mir79	-1.85024	0	0
novel_mir16	-1.93332	0	0
novel_mir6	-1.99654	0	0
miR408d	-2.02808	0	0
miR167a-5p	-2.20272	0	0
miR6300	-2.35188	0	0
novel_mir71	-2.94696	0	0
novel_mir1	-2.97515	1.65587e-205	4.89372e-206
miR398a-3p_1	-3.05287	4.25214e-09	6.32191e-10
novel_mir70	-3.08224	0	0
miR171b-3p_3	-3.50812	0	0
miR319f_1	-3.81762	5.61332e-234	1.74403e-234
novel_mir33	-4.04855	0	0
miR408-3p_2	-4.10698	0	0
novel_mir17	-4.26381	0	0
miR5368	-4.35243	9.06749e-34	1.73026e-34
novel_mir46	-4.47649	0	0
miR160a-5p	-4.59936	0	0
miR166e-3p	-5.12005	0	0
miR398b	-7.51475	0	0
miR398	-7.52569	1.89347e-109	4.88157e-110
MCK0 vs ZT60
novel_mir57	8.4249	0	0
miR395b_3	6.90395	0	0
miR169c-3p_3	6.79112	1.25138e-183	4.41469e-184
miR156a-5p	6.64467	0	0
miR169r-5p	6.57186	4.21726e-28	9.69815e-29
miR169k-5p	6.11243	2.46591e-11	4.93899e-12
miR169b-3p	6.08205	9.2592e-21	2.05323e-21
novel_mir21	5.79054	0	0
miR169j-5p_1	5.65675	1.13855e-08	2.11654e-09
miR399a_3	4.84939	1.77195e-09	3.3957e-10
novel_mir10	4.82074	0	0
miR169a-5p	4.61396	0	0
miR395a_5	4.36396	0	0
miR169v_1	4.02603	0	0
miR169f.1	3.96721	0	0
miR169h_2	3.78889	3.34017e-95	1.01662e-95
miR157d-3p	3.65239	0	0
novel_mir65	3.54432	0	0
miR156d-3p_4	3.53984	0	0
miR396a-3p_1	3.46606	4.58435e-09	8.62554e-10
miR396a	3.459	0	0
miR396b-3p_1	3.11243	0.00425952	0.000681634
novel_mir11	3.0958	7.7502e-142	2.61528e-142
miR156f-3p_4	2.97415	6.95776e-98	2.16004e-98
miR169e_3	2.95537	0	0
miR167b-3p_4	2.83446	5.33482e-93	1.60796e-93
miR157a-5p	2.83081	0	0
miR167d_1	2.69812	0	0
miR396a-3p_4	2.66991	2.13899e-61	5.67565e-62
miR394a_2	2.64294	0.000106433	1.81551e-05
miR396b-3p	2.56309	1.31044e-11	2.659e-12
miR828a_1	2.52746	0.00301628	0.000498088
miR156g_1	2.49094	4.37254e-06	7.66925e-07
miR166c-5p_1	2.48025	9.03366e-62	2.41768e-62
miR157d	2.47128	1.38576e-292	5.58715e-293
miR399d_3	2.43435	0.0049375	0.000782066
miR164a_4	2.43223	0	0
novel_mir60	2.40911	4.19743e-268	1.56999e-268
novel_mir84	2.40121	0	0
miR529b	2.28235	0.000283041	4.74974e-05
novel_mir80	2.09901	2.19911e-63	5.98872e-64
novel_mir12	2.01553	0	0
miR164e-5p	1.97677	7.61184e-08	1.39828e-08
miR164b	1.95587	6.94152e-24	1.56159e-24
miR167b-3p_3	1.91978	0.00413489	0.000665119
miR156_2	1.89404	0	0
novel_mir40	1.87675	0	0
novel_mir22	1.84665	0	0
novel_mir4	1.84524	3.99199e-86	1.16917e-86
novel_mir3	1.73329	7.67775e-186	2.73973e-186
novel_mir55	1.72755	0	0
miR171b-3p_3	1.64285	0	0
miR396e-5p	1.64013	0	0
miR171c_3	1.59785	4.47677e-07	7.94181e-08
novel_mir32	1.57194	7.6749e-278	2.97835e-278
miR396a-3p_2	1.56232	2.64673e-205	9.78187e-206
miR167i	1.52746	0.00480279	0.000764631
novel_mir34	1.51887	0	0
novel_mir49	1.50228	1.47787e-63	4.06021e-64
miR396h	1.47675	2.2943e-36	5.43716e-37
novel_mir26	1.47189	1.33666e-40	3.19206e-41
miR319c_2	1.35097	0	0
miR166d-5p_2	1.33739	0	0
novel_mir24	1.30179	3.97773e-136	1.31371e-136
miR393-3p	1.29919	2.40888e-08	4.45142e-09
novel_mir37	1.25217	0	0
miR159a_2	1.20277	0	0
miR396a-3p_5	1.19584	5.16883e-13	1.06269e-13
miR166h-3p_1	1.16311	0	0
novel_mir48	1.15034	8.58255e-130	2.77548e-130
miR4995	1.13116	9.86658e-14	2.06965e-14
miR396g-5p	1.12454	0	0
miR396b-5p	1.11249	0	0
miR169b-5p	1.10482	2.57983e-306	1.06788e-306
miR167a	1.09802	5.42267e-279	2.13098e-279
miR535a_2	1.06511	0	0
miR166m_2	1.05327	0	0
miR159a_4	1.00376	0	0
miR319f_1	-1.01716	1.66544e-47	4.07115e-48
miR396a-5p	-1.03626	8.40601e-51	2.08772e-51
novel_mir2	-1.05068	5.72809e-199	2.0921e-199
novel_mir58	-1.06081	0	0
miR408d	-1.23553	5.52435e-164	1.92701e-164
miR166-3p	-1.25143	3.01234e-113	9.44628e-114
miR166h-3p	-1.26364	0	0
miR171a_3	-1.30408	9.59873e-120	3.04075e-120
miR319e_1	-1.306	3.68152e-82	1.06816e-82
miR399e_2	-1.36606	6.04547e-36	1.42183e-36
novel_mir16	-1.43089	1.06804e-304	4.36283e-305
novel_mir19	-1.54594	0	0
miR398a-3p_1	-1.58801	5.50248e-05	9.43784e-06
miR397a_3	-1.69475	0	0
novel_mir79	-1.81072	0	0
miR160a-5p	-1.98362	0	0
miR858a	-1.998	1.62197e-13	3.35694e-14
novel_mir85	-2.06088	0	0
novel_mir6	-2.07957	0	0
miR397-5p_1	-2.10176	4.97384e-90	1.48474e-90
novel_mir46	-2.38074	0	0
miR5368	-2.38507	1.19595e-21	2.6711e-22
novel_mir36	-2.58801	1.19274e-50	2.93879e-51
novel_mir71	-2.61155	0	0
novel_mir70	-2.83717	0	0
miR6300	-3.16873	0	0
novel_mir33	-3.82501	0	0
novel_mir1	-3.93998	7.39566e-270	2.83455e-270
miR408-3p_2	-4.72184	0	0
novel_mir17	-5.87745	0	0
miR398	-6.4234	2.7659e-122	8.85231e-123
miR398b	-7.1708	0	0
MCK1 vs ZT20
miR396a-5p	2.70414	0	0
miR396a-3p_4	2.61061	1.67918e-93	1.46723e-93
miR166m_2	2.40206	0	0
miR169b-5p	2.33802	0	0
miR529b	2.24837	0.00113902	0.000344509
miR167a	1.84589	0	0
miR166d-5p_2	1.53351	0	0
novel_mir35	1.38395	6.64513e-45	4.47919e-45
miR159b-5p	1.37167	0	0
novel_mir84	1.25557	0	0
novel_mir36	1.20989	4.05409e-07	1.59406e-07
novel_mir67	1.18137	2.70154e-67	2.12448e-67
miR319f_1	1.11592	1.70438e-05	6.00696e-06
novel_mir64	1.05351	1.00934e-212	1.22114e-212
miR171f_3	1.01875	0	0
miR319b-5p_2	1.01712	9.66756e-05	3.25824e-05
miR167b-3p_4	-1.01705	3.2386e-30	1.91012e-30
miR408d	-1.05754	7.36845e-71	6.09951e-71
miR395a_5	-1.06099	8.42839e-223	1.04654e-222
miR396b	-1.11377	2.98414e-110	2.76085e-110
novel_mir3	-1.15706	5.72972e-113	5.51736e-113
miR156f-3p_1	-1.16706	5.36684e-30	3.12628e-30
miR167a-5p	-1.20649	0	0
miR396b-3p_1	-1.22195	8.94088e-06	3.28443e-06
miR169j-5p_1	-1.33941	2.8107e-06	1.06096e-06
miR156f-3p_4	-1.47241	1.5585e-62	1.18607e-62
novel_mir46	-1.4902	1.38395e-32	8.37181e-33
novel_mir4	-1.52208	5.08271e-39	3.24084e-39
miR156	-1.66298	0	0
miR171c-5p_1	-1.7	0.000106429	3.53645e-05
novel_mir33	-1.79794	0	0
miR167i	-1.84086	1.70595e-05	6.00696e-06
miR398a-3p_1	-2.11504	0.000248677	7.982e-05
miR167d_1	-2.77565	0	0
miR169v_1	-3.95758	0	0
MCK1 vs ZT60
miR171b-3p_3	5.73369	0	0
miR166e-3p	4.25957	0	0
miR319f_1	3.91638	1.89145e-138	3.25251e-138
miR166m_2	3.04813	0	0
miR167b-3p_3	2.68769	0.000204909	0.000101642
miR529b	2.63522	3.10625e-05	1.62409e-05
miR169b-5p	2.46352	0	0
miR396a-3p_4	2.05026	2.02744e-50	2.34158e-50
miR160a-5p	1.99911	0	0
miR160	1.92229	0	0
miR160f-5p	1.79199	0	0
miR319b-5p_2	1.54153	3.84241e-11	2.75306e-11
miR319c_2	1.48425	0	0
novel_mir5	1.47438	0	0
novel_mir67	1.34131	7.02594e-95	1.04553e-94
miR156a-5p	1.31807	0	0
miR166i-3p_1	1.2822	4.90124e-48	5.41806e-48
miR159b-5p	1.26323	0	0
miR394a_1	1.19486	0	0
miR168b_1	1.05192	6.87493e-86	9.49983e-86
novel_mir12	1.03132	6.88541e-137	1.15826e-136
miR171a-3p	1.0292	2.95719e-05	1.55668e-05
novel_mir84	1.01918	2.0693e-245	4.3277e-245
miR166d-5p_2	1.01388	0	0
miR164e-5p	-1.01431	9.90066e-07	5.63327e-07
miR408-3p_2	-1.02481	7.03337e-10	4.81638e-10
miR169j-5p_1	-1.33023	1.94047e-06	1.09603e-06
miR171b-3p	-1.34277	0	0
miR828a_1	-1.40507	0.000574392	0.000271019
miR395a_5	-1.42099	0	0
novel_mir44	-1.48466	1.17101e-07	7.02438e-08
miR166h-3p	-1.56509	0	0
novel_mir33	-1.5744	0	0
miR156	-1.645	0	0
miR171c-5p_1	-1.70463	7.30152e-05	3.66883e-05
miR166e	-1.97018	0	0
miR396a-3p_1	-2.13526	7.51836e-24	6.76488e-24
miR396b-3p_1	-2.92702	6.11415e-16	4.82776e-16
