# Supplementary material for: Comparative transcriptome analysis revealed the cooperative regulation of sucrose and IAA on adventitious root formation in lotus (Nelumbo nucifera Gaertn)
Source: BMC Genomics. 2020 Sep 23;21:653. doi: 10.1186/s12864-020-07046-3 (PMC7510093; doi:10.1186/s12864-020-07046-3)
Supplement: Supplementary file 1 — Additional file 1: Fig. S1. Analysis of sequencing data saturation in CK0, CK1, GL20 and GL60 libraries.a. C0 library. b.CK1 library. c. GL20 library. d. GL60 library. Fig. S2. The correlation of gene expression between samples, especially for three repeated samples in CK0, CK1, GL20 and GL60 libraries respectively. Fig. S3. The patterns of gene expression in CK0, GL20 and GL60 libraries. Genes with similar expression pattern in those stages were classified into one cluster. Fig. S4. Fold change of gene expression in different libraries. Red points represented up-regulated DEGs, blue points represented down-regulated DEGs, and gray points represented non-DEGs. a. Gene expression in CK1/CK0 libraries. b.Gene expression in GL20/CK0 libraries. c. Gene expression in GL60/CK0 libraries. Fig. S5. Fold change of gene expression in different libraries. Red points represented up-regulated miRNAs, blue points represented down-regulated miRNAs, and gray points represented no change of miRNAs. a. miRNAs expression in CK1/CK0 libraries. b.miRNAs expression in GL20/CK0 libraries. c. miRNAs expression in GL60/CK0 libraries. Fig. S6. Identification of IAA and sucrose content during ARs Formation. a. determination of IAA content at 0 d, 2 d, 4 d and 6 d after treatment of 20 g/L and 60 g/L sucrose in the lotus seedlings. b. Identification of sucrose content at 0 d, 2 d, 4 d, 6 d and 8 d after treatment of 10 μmol/L and 150 μmol/L IAA in the lotus seedlings. Table S1. The primers of genes and miRNAs used for expression analysis by qRT-PCR technology. Table S2. The detailed information of tags in every library of gene or miRNA sequenced by RNA-seq technology. Table S3. Differentially expressed genes in CK1/CK0, GL20/CK0 and GL60/CK0 libraries. Table S4. Differentially expressed miRNAs in MCK1/MCK0, ZT20/MCK0, ZT60/MCK0, ZT20/MCK1 and ZT60/MCK1 libraries. Table S5. Association analysis of different expressed genes and miRNAs in MCK1/MCK0, ZT20/MCK0 and ZT60/MCK0 libraries. Table S6. Th [file 12864_2020_7046_MOESM1_ESM.zip › Additional file 1 Table. S5.xlsx]

## Sheet: Sheet1
miRNA_id	Target_id	Symbol	miRNA_foldchange	Target_foldchange	Description
MCK0 vs CK1
Negative regulation
miR169r-5p	XM_010264738.1	LOC104601425	7.52977	-1.42201	Nnuclear transcription factor Y, alpha
miR169r-5p	XM_010280668.1	LOC104612996	7.52977	-1.38361	Nnuclear transcription factor Y, alpha
miR169b-3p	XM_019196484.1	LOC104590244	6.45448	-3.48489	Auxin response factor
miR169k-5p	XM_010264738.1	LOC104601425	5.69152	-1.42201	Nnuclear transcription factor Y, alpha
miR169a-5p	XM_010244027.2	LOC104586716	4.99304	-3.44312	Nnuclear transcription factor Y, alpha
miR169a-5p	XM_010263673.2	LOC104600617	4.99304	-1.14391	Nnuclear transcription factor Y, alpha
miR169a-5p	XM_010275657.2	LOC104609359	4.99304	-2.22445	Nnuclear transcription factor Y, alpha
miR169h_2	XM_010244027.2	LOC104586716	4.14811	-3.44312	Nnuclear transcription factor Y, alpha
miR169h_2	XM_010263673.2	LOC104600617	4.14811	-1.14391	Nnuclear transcription factor Y, alpha
miR169h_2	XM_010264738.1	LOC104601425	4.14811	-1.42201	Nnuclear transcription factor Y, alpha
miR169h_2	XM_010275657.2	LOC104609359	4.14811	-2.22445	Nnuclear transcription factor Y, alpha
miR169h_2	XM_010280668.1	LOC104612996	4.14811	-1.38361	Nnuclear transcription factor Y, alpha
miR169f.1	XM_010244027.2	LOC104586716	4.0212	-3.44312	Nnuclear transcription factor Y, alpha
miR169f.1	XM_010263673.2	LOC104600617	4.0212	-1.14391	Nnuclear transcription factor Y, alpha
miR169f.1	XM_010264738.1	LOC104601425	4.0212	-1.42201	Nnuclear transcription factor Y, alpha
miR169f.1	XM_010275657.2	LOC104609359	4.0212	-2.22445	Nnuclear transcription factor Y, alpha
miR396a	XM_010253658.2	LOC104593690	4.00705	-3.52519	Lysine-specific demethylase 3
miR396a	XM_010275239.2	LOC104609045	4.00705	-1.53999	Lysine-specific demethylase 3
miR396a	XR_002023284.1	LOC104608773	4.00705	-2.94541	Photosystem II CP47 chlorophyll apoprotein
novel_mir11	XR_002023284.1	LOC104608773	3.06329	-2.94541	Photosystem II CP47 chlorophyll apoprotein
miR157a-5p	XM_010260590.2	LOC104598496	2.79617	-2.37704	Intracellular membrane-bounded organelle
miR157a-5p	XM_010262424.1	LOC104599748	2.79617	-1.8453	Protein brassinosteroid insensitive 1
miR157a-5p	XM_010263646.2	LOC104600603	2.79617	-1.30527	Transcription factor MYB
miR157a-5p	XM_010266030.2	LOC104602369	2.79617	-1.13048	Protein brassinosteroid insensitive 1
miR157a-5p	XM_010267551.2	LOC104603500	2.79617	-1.33348	Protein brassinosteroid insensitive 1
miR157a-5p	XM_010280181.2	LOC104612661	2.79617	-1.124	Protein brassinosteroid insensitive 1
miR156g_1	XM_010250618.2	LOC104591666	2.2794	-1.66994	Cohesin complex subunit SCC1
miR156g_1	XM_010262424.1	LOC104599748	2.2794	-1.8453	Rho GTPase-activating protein 20
miR156g_1	XM_010267551.2	LOC104603500	2.2794	-1.33348	Protein brassinosteroid insensitive 1
miR156g_1	XM_010280356.2	LOC104612781	2.2794	-4.9239	Transcription factor MYB
miR157d	XM_010260590.2	LOC104598496	2.21191	-2.37704	Protein brassinosteroid insensitive 1
miR157d	XM_010262424.1	LOC104599748	2.21191	-1.8453	Protein brassinosteroid insensitive 1
miR157d	XM_010263646.2	LOC104600603	2.21191	-1.30527	Transcription factor MYB
miR157d	XM_010266030.2	LOC104602369	2.21191	-1.13048	Protein brassinosteroid insensitive 1
miR157d	XM_010267551.2	LOC104603500	2.21191	-1.33348	Protein brassinosteroid insensitive 1
miR157d	XM_010280181.2	LOC104612661	2.21191	-1.124	Protein brassinosteroid insensitive 1
novel_mir55	XM_010260590.2	LOC104598496	2.05932	-2.37704	Protein brassinosteroid insensitive 1
novel_mir55	XM_010280181.2	LOC104612661	2.05932	-1.124	Protein brassinosteroid insensitive 1
miR396b-3p	XM_010266084.2	LOC104602398	1.91016	-1.03531	E3 ubiquitin-protein ligase BRE1
miR156_2	XM_010254993.2	LOC104594617	1.79819	-1.75789	Interleukin-1 receptor-associated kinase 4
miR156_2	XM_010260590.2	LOC104598496	1.79819	-2.37704	Protein brassinosteroid insensitive 1
miR156_2	XM_010262424.1	LOC104599748	1.79819	-1.8453	Protein brassinosteroid insensitive 1
miR156_2	XM_010263646.2	LOC104600603	1.79819	-1.30527	Transcription factor MYB,
miR156_2	XM_010266030.2	LOC104602369	1.79819	-1.13048	Protein brassinosteroid insensitive 1
miR156_2	XM_010267551.2	LOC104603500	1.79819	-1.33348	Protein brassinosteroid insensitive 1
miR156_2	XM_010280181.2	LOC104612661	1.79819	-1.124	Protein brassinosteroid insensitive 1
miR159a_2	XM_010253552.2	LOC104593612	1.55339	-3.97293	Transcription factor MYB
miR159a_2	XM_010280356.2	LOC104612781	1.55339	-4.9239	Transcription factor MYB
miR166h-3p_1	XM_010268881.2	LOC104604509	1.49116	-1.93017	Homeobox-leucine zipper protein
miR396h	XM_010244333.2	LOC104586929	1.38504	-1.08121	Lysine-specific demethylase 3
miR396h	XM_010245626.2	LOC104587868	1.38504	-2.14471	Lysine-specific demethylase 3
miR396h	XM_010246582.2	LOC104588589	1.38504	-2.21633	Golgin subfamily B member 1
miR396h	XM_010253658.2	LOC104593690	1.38504	-3.52519	Lysine-specific demethylase 3
miR396h	XM_010254721.1	LOC104594440	1.38504	-1.03511	Uncharacterized protein
miR396h	XM_010257239.2	LOC104596155	1.38504	-2.01042	Membrane-associated progesterone receptor component
miR396h	XM_010257521.2	LOC104596390	1.38504	-2.64944	Lysine-specific demethylase 3
miR396h	XM_010263620.2	LOC104600579	1.38504	-2.65963	Lysine-specific demethylase 3
miR396h	XM_010269107.1	LOC104604663	1.38504	-1.23614	Lysine-specific demethylase 3
miR396h	XM_010275619.2	LOC104609332	1.38504	-1.39922	Lysine-specific demethylase 3
miR396h	XM_019198026.1	LOC104598971	1.38504	-1.1396	Elongation factor 1-alpha
miR396h	XR_002023284.1	LOC104608773	1.38504	-2.94541	Photosystem II CP47 chlorophyll apoprotein
miR396a-3p_2	XM_010262405.2	LOC104599736	1.32787	-1.82269	Transcription factor IIIB 90 kDa subunit
miR396a-3p_2	XM_010266084.2	LOC104602398	1.32787	-1.03531	E3 ubiquitin-protein ligase BRE1
miR396e-5p	XM_010244333.2	LOC104586929	1.19647	-1.08121	Lysine-specific demethylase 3
miR396e-5p	XM_010245626.2	LOC104587868	1.19647	-2.14471	Lysine-specific demethylase 3
miR396e-5p	XM_010253658.2	LOC104593690	1.19647	-3.52519	Lysine-specific demethylase 3
miR396e-5p	XM_010257521.2	LOC104596390	1.19647	-2.64944	Lysine-specific demethylase 3
miR396e-5p	XM_010262969.2	LOC104600127	1.19647	-3.89193	DnaJ homolog subfamily C member 7
miR396e-5p	XM_010263620.2	LOC104600579	1.19647	-2.65963	Lysine-specific demethylase 3
miR396e-5p	XM_010275239.2	LOC104609045	1.19647	-1.53999	Lysine-specific demethylase 3
miR396e-5p	XM_010275619.2	LOC104609332	1.19647	-1.39922	Lysine-specific demethylase 3
miR396e-5p	XR_002023284.1	LOC104608773	1.19647	-2.94541	Photosystem II CP47 chlorophyll apoprotein
miR156a	XM_010260590.2	LOC104598496	1.18146	-2.37704	Protein brassinosteroid insensitive 1
miR156a	XM_010262424.1	LOC104599748	1.18146	-1.8453	Protein brassinosteroid insensitive 1
miR156a	XM_010266030.2	LOC104602369	1.18146	-1.13048	Protein brassinosteroid insensitive 1
miR156a	XM_010267551.2	LOC104603500	1.18146	-1.33348	Protein brassinosteroid insensitive 1
miR156a	XM_010280181.2	LOC104612661	1.18146	-1.124	Protein brassinosteroid insensitive 1
miR396b-5p	XM_010246771.2	LOC104588727	1.17356	-1.7076	NuA3 HAT complex component NTO1
miR396b-5p	XM_010277075.2	LOC104610458	1.17356	-1.06919	Poly(rC)-binding protein 3/4
miR396b-5p	XR_002023284.1	LOC104608773	1.17356	-2.94541	Photosystem II CP47 chlorophyll apoprotein
miR159a_4	XM_010253552.2	LOC104593612	1.0935	-3.97293	Transcription factor MYB
miR159a_4	XM_010280356.2	LOC104612781	1.0935	-4.9239	Transcription factor MYB
miR535a_2	XR_002023115.1	LOC104605293	1.06836	-1.08629	Putative ATPase
miR396b	XM_010269107.1	LOC104604663	1.0287	-1.23614	Lysine-specific demethylase 3
miR319a	XM_010258074.2	LOC104596787	-1.2297	2.67979	Disease resistance protein RPS2
miR397a_3	XM_010246829.2	LOC104588760	-1.79563	8.84442	Laccase
miR397a_3	XM_010267072.2	LOC104603137	-1.79563	3.53147	5'-AMP-activated protein kinase, catalytic alpha subunit
miR6300	XM_010247828.2	LOC104589481	-3.0287	5.72166	Lysosomal Pro-X carboxypeptidase
miR6300	XM_010260989.2	LOC104598777	-3.0287	2.65439	WRKY transcription factor 22
miR6300	XM_010261331.2	LOC104598985	-3.0287	1.50886	Alanyl-tRNA synthetase
miR6300	XM_010269586.2	LOC104604992	-3.0287	2.09677	E3 ubiquitin-protein ligase BRE1
miR6300	XM_010275641.2	LOC104609350	-3.0287	4.41457	E3 ubiquitin-protein ligase RNF38/44
miR408-3p_2	XM_010253398.2	LOC104593517	-3.69704	6.75581	L-ascorbate oxidase
miR408-3p_2	XM_010269915.2	LOC104605233	-3.69704	5.49998	Naringenin 3-dioxygenase
miR408-3p_2	XM_010277165.2	LOC104610511	-3.69704	11.757	DNA-directed RNA polymerase II subunit RPB1
Positive regulation
miR395b_3	XM_010260856.2	LOC104598677	7.33421	2.55615	3'-phosphoadenosine 5'-phosphosulfate synthase
miR395b_3	XM_010262909.2	LOC104600085	7.33421	3.24096	Sulfate transporter 2, low-affinity
miR395b_3	XM_010280973.2	LOC104613237	7.33421	1.24844	3'-phosphoadenosine 5'-phosphosulfate synthase
miR156g_1	XM_010266629.2	LOC104602808	2.2794	4.93739	Solute carrier family 15 (peptide/histidine transporter), member 3/4
miR156_2	XM_010257408.2	LOC104596327	1.79819	2.08131	Volume-regulated anion channel
miR156_2	XM_010261560.2	LOC104599153	1.79819	1.10787	Pre-mRNA-splicing factor SYF1
miR156_2	XM_010273842.2	LOC104608008	1.79819	4.00782	aarF domain-containing kinase
miR156_2	XM_010278423.2	LOC104611400	1.79819	1.41043	F-box and leucine-rich repeat protein 2/20
miR172c-5p	XM_010243441.2	LOC104586265	1.58573	1.61056	Serine/threonine-protein phosphatase 2A regulatory subunit B
miR159a_2	XM_010258048.2	LOC104596769	1.55339	4.25289	Histidinol-phosphate aminotransferase
miR159a_2	XM_010267150.2	LOC104603179	1.55339	2.96556	2,4-dihydroxy-1,4-benzoxazin-3-one-glucoside dioxygenase
novel_mir37	XM_010262708.2	LOC104599953	1.29785	2.60075	Peroxidase
miR396e-5p	XM_010267410.1	LOC104603388	1.19647	2.13648	E3 ubiquitin-protein ligase RNF115/126
miR159a_4	XM_010258048.2	LOC104596769	1.0935	4.25289	Histidinol-phosphate aminotransferase
miR159a_4	XM_010267150.2	LOC104603179	1.0935	2.96556	2,4-dihydroxy-1,4-benzoxazin-3-one-glucoside dioxygenase
miR535a_2	XM_010251790.2	LOC104592421	1.06836	1.29258	Beta-glucuronosyltransferase
miR535a_2	XM_010280511.2	LOC104612885	1.06836	1.36925	Mechanosensitive ion channel protein 4/5/6/7/8/9/10
miR858a	XM_010280356.2	LOC104612781	-1.04008	-4.9239	Transcription factor MYB
miR319b-5p_2	XM_010276801.2	LOC104610268	-1.11643	-1.66939	Plant-pathogen interaction
miR399e_2	XM_010263685.1	LOC104600626	-1.95326	-2.16934	Ribosome biogenesis in eukaryotes
miR6300	XM_010244786.2	LOC104587250	-3.0287	-1.19851	ER lumen protein retaining receptor
miR6300	XM_019197183.1	LOC104594220	-3.0287	-7.12562	Intrinsic component of membrane
miR5368	XM_010280807.2	LOC104613110	-3.44598	-1.26042	SCY1-like protein 2
miR398	XM_010265631.2	LOC104602063	-6.52613	-3.10053	E3 ubiquitin-protein ligase HERC4
miR398	XM_010273734.2	LOC104607941	-6.52613	-1.61984	Cysteine and glycine-rich protein
miR398b	XM_010273734.2	LOC104607941	-7.65524	-1.61984	Cysteine and glycine-rich protein
MCK0-vs-ZT20
Negative regulation
miR169r-5p	XM_010264738.1	LOC104601425	6.80744	-1.47579	Nuclear transcription factor Y, alpha
miR169r-5p	XM_010280668.1	LOC104612996	6.80744	-1.27633	Nuclear transcription factor Y, alpha
miR169b-3p	XM_019196484.1	LOC104590244	6.18673	-3.08156	Auxin response factor
miR169k-5p	XM_010264738.1	LOC104601425	5.29142	-1.47579	Nuclear transcription factor Y, alpha
miR396a	XM_010253658.2	LOC104593690	4.59194	-3.5074	Lysine-specific demethylase 3
miR396a	XM_010275239.2	LOC104609045	4.59194	-2.47639	Lysine-specific demethylase 3
miR396a	XR_002023284.1	LOC104608773	4.59194	-2.81055	Photosystem II CP47 chlorophyll apoprotein
miR169a-5p	XM_010244027.2	LOC104586716	4.41033	-3.73037	Nuclear transcription factor Y, alpha
miR169a-5p	XM_010275657.2	LOC104609359	4.41033	-1.96148	Nuclear transcription factor Y, alpha
miR169h_2	XM_010244027.2	LOC104586716	3.52321	-3.73037	Nuclear transcription factor Y, alpha
miR169h_2	XM_010264738.1	LOC104601425	3.52321	-1.47579	Nuclear transcription factor Y, alpha
miR169h_2	XM_010275657.2	LOC104609359	3.52321	-1.96148	Nuclear transcription factor Y, alpha
miR169h_2	XM_010280668.1	LOC104612996	3.52321	-1.27633	Nuclear transcription factor Y, alpha
miR169f.1	XM_010244027.2	LOC104586716	3.33415	-3.73037	Nuclear transcription factor Y, alpha
miR169f.1	XM_010264738.1	LOC104601425	3.33415	-1.47579	Nuclear transcription factor Y, alpha
miR169f.1	XM_010275657.2	LOC104609359	3.33415	-1.96148	Nuclear transcription factor Y, alpha
novel_mir11	XR_002023284.1	LOC104608773	2.9892	-2.81055	Photosystem II CP47 chlorophyll apoprotein
miR156g_1	XM_010250618.2	LOC104591666	2.7519	-1.72987	Cohesin complex subunit SCC1
miR156g_1	XM_010252358.2	LOC104592849	2.7519	-1.22277	Protein brassinosteroid insensitive 1
miR156g_1	XM_010259661.2	LOC104597891	2.7519	-1.44572	Protein brassinosteroid insensitive 1
miR156g_1	XM_010262424.1	LOC104599748	2.7519	-2.35697	Protein brassinosteroid insensitive 1
miR156g_1	XM_010267551.2	LOC104603500	2.7519	-1.87821	Protein brassinosteroid insensitive 1
miR156g_1	XM_010276915.2	LOC104610353	2.7519	-1.00584	Leucine-rich PPR motif-containing protein, mitochondrial
miR156g_1	XM_010280356.2	LOC104612781	2.7519	-4.27714	Transcription factor MYB
miR157a-5p	XM_010252358.2	LOC104592849	2.66183	-1.22277	Protein brassinosteroid insensitive 1
miR157a-5p	XM_010259661.2	LOC104597891	2.66183	-1.44572	Protein brassinosteroid insensitive 1
miR157a-5p	XM_010260590.2	LOC104598496	2.66183	-2.47234	Protein brassinosteroid insensitive 1
miR157a-5p	XM_010262424.1	LOC104599748	2.66183	-2.35697	Protein brassinosteroid insensitive 1
miR157a-5p	XM_010263646.2	LOC104600603	2.66183	-1.20149	Transcription factor MYB
miR157a-5p	XM_010266030.2	LOC104602369	2.66183	-1.17748	Protein brassinosteroid insensitive 1
miR157a-5p	XM_010267551.2	LOC104603500	2.66183	-1.87821	Protein brassinosteroid insensitive 1
miR157a-5p	XM_010280181.2	LOC104612661	2.66183	-1.47234	Protein brassinosteroid insensitive 1
miR396b-3p	XM_010266084.2	LOC104602398	2.47539	-1.08977	E3 ubiquitin-protein ligase BRE1
miR157d	XM_010252358.2	LOC104592849	2.32522	-1.22277	Protein brassinosteroid insensitive 1
miR157d	XM_010259661.2	LOC104597891	2.32522	-1.44572	Protein brassinosteroid insensitive 1
miR157d	XM_010260590.2	LOC104598496	2.32522	-2.47234	Protein brassinosteroid insensitive 1
miR157d	XM_010262424.1	LOC104599748	2.32522	-2.35697	Protein brassinosteroid insensitive 1
miR157d	XM_010263646.2	LOC104600603	2.32522	-1.20149	Transcription factor MYB
miR157d	XM_010266030.2	LOC104602369	2.32522	-1.17748	Protein brassinosteroid insensitive 1
miR157d	XM_010267551.2	LOC104603500	2.32522	-1.87821	Protein brassinosteroid insensitive 1
miR157d	XM_010280181.2	LOC104612661	2.32522	-1.47234	Protein brassinosteroid insensitive 1
miR156_2	XM_010252358.2	LOC104592849	1.94721	-1.22277	Protein brassinosteroid insensitive 1
miR156_2	XM_010254993.2	LOC104594617	1.94721	-1.377	Interleukin-1 receptor-associated kinase 4
miR156_2	XM_010256738.2	LOC104595829	1.94721	-1.04587	Serine/threonine-protein kinase SMG1
miR156_2	XM_010259661.2	LOC104597891	1.94721	-1.44572	Protein brassinosteroid insensitive 1
miR156_2	XM_010260590.2	LOC104598496	1.94721	-2.47234	Protein brassinosteroid insensitive 1
miR156_2	XM_010262424.1	LOC104599748	1.94721	-2.35697	Protein brassinosteroid insensitive 1
miR156_2	XM_010263646.2	LOC104600603	1.94721	-1.20149	Transcription factor MYB
miR156_2	XM_010265523.2	LOC104601993	1.94721	-1.17695	HAT1-interacting factor 1
miR156_2	XM_010266030.2	LOC104602369	1.94721	-1.17748	Protein brassinosteroid insensitive 1
miR156_2	XM_010266178.2	LOC104602482	1.94721	-1.1623	Regulatory associated protein of mTOR
miR156_2	XM_010267551.2	LOC104603500	1.94721	-1.87821	Protein brassinosteroid insensitive 1
miR156_2	XM_010280181.2	LOC104612661	1.94721	-1.47234	Protein brassinosteroid insensitive 1
miR396e-5p	XM_010244333.2	LOC104586929	1.78215	-1.82383	Lysine-specific demethylase 3
miR396e-5p	XM_010245626.2	LOC104587868	1.78215	-2.21121	Lysine-specific demethylase 3
miR396e-5p	XM_010253658.2	LOC104593690	1.78215	-3.5074	Lysine-specific demethylase 3
miR396e-5p	XM_010262969.2	LOC104600127	1.78215	-3.62005	DnaJ homolog subfamily C member 7
miR396e-5p	XM_010263620.2	LOC104600579	1.78215	-3.27415	Lysine-specific demethylase 3
miR396e-5p	XM_010275239.2	LOC104609045	1.78215	-2.47639	Lysine-specific demethylase 3
miR396e-5p	XM_010275619.2	LOC104609332	1.78215	-2.25825	Lysine-specific demethylase 3
miR396e-5p	XR_002023284.1	LOC104608773	1.78215	-2.81055	Photosystem II CP47 chlorophyll apoprotein
miR396h	XM_010244333.2	LOC104586929	1.56455	-1.82383	Lysine-specific demethylase 3
miR396h	XM_010245626.2	LOC104587868	1.56455	-2.21121	Lysine-specific demethylase 3
miR396h	XM_010246582.2	LOC104588589	1.56455	-1.85574	Golgin subfamily B member 1
miR396h	XM_010253658.2	LOC104593690	1.56455	-3.5074	Lysine-specific demethylase 3
miR396h	XM_010257239.2	LOC104596155	1.56455	-2.22927	Membrane-associated progesterone receptor component
miR396h	XM_010257521.2	LOC104596390	1.56455	-3.30182	Regulation of metabolic process
miR396h	XM_010263620.2	LOC104600579	1.56455	-3.27415	Lysine-specific demethylase 3
miR396h	XM_010269107.1	LOC104604663	1.56455	-2.10358	Lysine-specific demethylase 3
miR396h	XM_010275619.2	LOC104609332	1.56455	-2.25825	Lysine-specific demethylase 3
miR396h	XM_019198026.1	LOC104598971	1.56455	-1.1197	Elongation factor 1-alpha
miR396h	XR_002023284.1	LOC104608773	1.56455	-2.81055	Photosystem II CP47 chlorophyll apoprotein
miR396a-3p_2	XM_010262405.2	LOC104599736	1.48095	-1.6483	Transcription factor IIIB 90 kDa subunit
miR396a-3p_2	XM_010266084.2	LOC104602398	1.48095	-1.08977	E3 ubiquitin-protein ligase BRE1
novel_mir55	XM_010260590.2	LOC104598496	1.44502	-2.47234	Protein brassinosteroid insensitive 1
novel_mir55	XM_010280181.2	LOC104612661	1.44502	-1.47234	Protein brassinosteroid insensitive 1
miR396b-5p	XM_010246771.2	LOC104588727	1.31442	-1.67381	NuA3 HAT complex component NTO1
miR396b-5p	XR_002023284.1	LOC104608773	1.31442	-2.81055	Photosystem II CP47 chlorophyll apoprotein
miR166h-3p_1	XM_010249197.2	LOC104590505	1.31301	-1.43991	Homeobox-leucine zipper protein
miR166h-3p_1	XM_010255378.2	LOC104594858	1.31301	-1.12129	Homeobox-leucine zipper protein
miR166h-3p_1	XM_010268881.2	LOC104604509	1.31301	-2.07771	Homeobox-leucine zipper protein
miR159a_2	XM_010253552.2	LOC104593612	1.2818	-4.00107	Transcription factor MYB
miR159a_2	XM_010280356.2	LOC104612781	1.2818	-4.27714	Transcription factor MYB
miR396g-5p	XR_002023284.1	LOC104608773	1.23931	-2.81055	Photosystem II CP47 chlorophyll apoprotein
miR159a_4	XM_010253552.2	LOC104593612	1.1074	-4.00107	Transcription factor MYB
miR159a_4	XM_010280356.2	LOC104612781	1.1074	-4.27714	Transcription factor MYB
miR319a	XM_010258074.2	LOC104596787	-1.49958	2.76643	Disease resistance protein RPS2
miR397a_3	XM_010246829.2	LOC104588760	-1.51738	8.37796	Laccase
miR397a_3	XM_010267072.2	LOC104603137	-1.51738	3.23864	5'-AMP-activated protein kinase, catalytic alpha subunit
miR6300	XM_010247828.2	LOC104589481	-2.35188	6.0218	Lysosomal Pro-X carboxypeptidase
miR6300	XM_010260989.2	LOC104598777	-2.35188	3.06194	WRKY transcription factor 22
miR6300	XM_010261331.2	LOC104598985	-2.35188	1.70085	Alanyl-tRNA synthetase
miR6300	XM_010269586.2	LOC104604992	-2.35188	2.17322	E3 ubiquitin-protein ligase BRE1
miR6300	XM_010275641.2	LOC104609350	-2.35188	4.72165	E3 ubiquitin-protein ligase BRE1
miR408-3p_2	XM_010253398.2	LOC104593517	-4.10698	6.79244	L-ascorbate oxidase
miR408-3p_2	XM_010269915.2	LOC104605233	-4.10698	4.77248	Naringenin 3-dioxygenase
miR408-3p_2	XM_010277165.2	LOC104610511	-4.10698	11.5842	DNA-directed RNA polymerase II subunit RPB1
Positive regulation
miR395b_3	XM_010260856.2	LOC104598677	6.77942	2.50736	3'-phosphoadenosine 5'-phosphosulfate synthase
miR395b_3	XM_010262909.2	LOC104600085	6.77942	3.23414	Sulfate transporter 2, low-affinity
miR395b_3	XM_010280973.2	LOC104613237	6.77942	1.03843	3'-phosphoadenosine 5'-phosphosulfate synthase
miR156g_1	XM_010266629.2	LOC104602808	2.7519	5.51515	Solute carrier family 15 (peptide/histidine transporter), member 3/4
miR156_2	XM_010257408.2	LOC104596327	1.94721	2.23125	Volume-regulated anion channel
miR156_2	XM_010261560.2	LOC104599153	1.94721	1.22629	Pre-mRNA-splicing factor SYF1
miR156_2	XM_010273842.2	LOC104608008	1.94721	3.77255	aarF domain-containing kinase
miR156_2	XM_010278423.2	LOC104611400	1.94721	1.73171	F-box and leucine-rich repeat protein 2/20
miR396e-5p	XM_010267410.1	LOC104603388	1.78215	2.67975	E3 ubiquitin-protein ligase RNF115/126
miR172c-5p	XM_010243441.2	LOC104586265	1.67731	1.37841	Serine/threonine-protein phosphatase 2A regulatory subunit B
miR159a_2	XM_010258048.2	LOC104596769	1.2818	4.47467	Histidinol-phosphate aminotransferase
miR159a_2	XM_010267150.2	LOC104603179	1.2818	2.95959	2,4-dihydroxy-1,4-benzoxazin-3-one-glucoside dioxygenase
novel_mir37	XM_010262708.2	LOC104599953	1.13946	2.83668	Peroxidase
miR159a_4	XM_010258048.2	LOC104596769	1.1074	4.47467	Histidinol-phosphate aminotransferase
miR159a_4	XM_010267150.2	LOC104603179	1.1074	2.95959	2,4-dihydroxy-1,4-benzoxazin-3-one-glucoside dioxygenase
miR858a	XM_010280356.2	LOC104612781	-1.39873	-4.27714	Transcription factor MYB, plant
miR399e_2	XM_010263685.1	LOC104600626	-1.44105	-2.45478	Ribosome biogenesis in eukaryotes
miR6300	XM_010244786.2	LOC104587250	-2.35188	-1.59036	ER lumen protein retaining receptor
miR6300	XM_019197183.1	LOC104594220	-2.35188	-7.11629	Intrinsic component of membrane
miR5368	XM_010280807.2	LOC104613110	-4.35243	-1.23702	SCY1-like protein 2
miR398b	XM_010273734.2	LOC104607941	-7.51475	-1.61379	Cysteine and glycine-rich protein
miR398	XM_010265631.2	LOC104602063	-7.52569	-3.60231	E3 ubiquitin-protein ligase HERC4
miR398	XM_010273734.2	LOC104607941	-7.52569	-1.61379	Cysteine and glycine-rich protein
MCK0-vs-ZT60
Negative regulation
miR169r-5p	XM_010264738.1	LOC104601425	6.57186	-1.48481	Nnuclear transcription factor Y, alpha
miR169r-5p	XM_010280668.1	LOC104612996	6.57186	-1.4026	Nnuclear transcription factor Y, alpha
miR169k-5p	XM_010264738.1	LOC104601425	6.11243	-1.48481	Nnuclear transcription factor Y, alpha
miR169b-3p	XM_019196484.1	LOC104590244	6.08205	-3.61533	Auxin response factor
miR169a-5p	XM_010244027.2	LOC104586716	4.61396	-8.51693	Nnuclear transcription factor Y, alpha
miR169a-5p	XM_010275657.2	LOC104609359	4.61396	-2.05047	Nnuclear transcription factor Y, alpha
miR169f.1	XM_010244027.2	LOC104586716	3.96721	-8.51693	Nnuclear transcription factor Y, alpha
miR169f.1	XM_010264738.1	LOC104601425	3.96721	-1.48481	Nnuclear transcription factor Y, alpha
miR169f.1	XM_010275657.2	LOC104609359	3.96721	-2.05047	Nnuclear transcription factor Y, alpha
miR169h_2	XM_010244027.2	LOC104586716	3.78889	-8.51693	Nnuclear transcription factor Y, alpha
miR169h_2	XM_010264738.1	LOC104601425	3.78889	-1.48481	Nnuclear transcription factor Y, alpha
miR169h_2	XM_010275657.2	LOC104609359	3.78889	-2.05047	Nnuclear transcription factor Y, alpha
miR169h_2	XM_010280668.1	LOC104612996	3.78889	-1.4026	Nnuclear transcription factor Y, alpha
miR396a	XM_010253658.2	LOC104593690	3.459	-4.51815	Lysine-specific demethylase 3
miR396a	XM_010275239.2	LOC104609045	3.459	-2.89266	Lysine-specific demethylase 3
miR396a	XR_002023284.1	LOC104608773	3.459	-3.77268	Photosystem II CP47 chlorophyll apoprotein
novel_mir11	XR_002023284.1	LOC104608773	3.0958	-3.77268	Photosystem II CP47 chlorophyll apoprotein
miR157a-5p	XM_010252358.2	LOC104592849	2.83081	-1.37855	Protein brassinosteroid insensitive 1
miR157a-5p	XM_010253861.2	LOC104593839	2.83081	-1.0483	Protein brassinosteroid insensitive 1
miR157a-5p	XM_010259661.2	LOC104597891	2.83081	-1.29329	Protein brassinosteroid insensitive 1
miR157a-5p	XM_010260590.2	LOC104598496	2.83081	-3.38358	Protein brassinosteroid insensitive 1
miR157a-5p	XM_010262424.1	LOC104599748	2.83081	-2.67648	Protein brassinosteroid insensitive 1
miR157a-5p	XM_010263646.2	LOC104600603	2.83081	-1.15088	Transcription factor MYB
miR157a-5p	XM_010266030.2	LOC104602369	2.83081	-1.49832	Protein brassinosteroid insensitive 1
miR157a-5p	XM_010267551.2	LOC104603500	2.83081	-2.29442	Protein brassinosteroid insensitive 1
miR157a-5p	XM_010280181.2	LOC104612661	2.83081	-1.65503	Protein brassinosteroid insensitive 1
miR396b-3p	XM_010266084.2	LOC104602398	2.56309	-1.0367	E3 ubiquitin-protein ligase BRE1
miR156g_1	XM_010250618.2	LOC104591666	2.49094	-2.00803	Cohesin complex subunit SCC1
miR156g_1	XM_010252358.2	LOC104592849	2.49094	-1.37855	Protein brassinosteroid insensitive 1
miR156g_1	XM_010259661.2	LOC104597891	2.49094	-1.29329	Protein brassinosteroid insensitive 1
miR156g_1	XM_010262424.1	LOC104599748	2.49094	-2.67648	Protein brassinosteroid insensitive 1
miR156g_1	XM_010267551.2	LOC104603500	2.49094	-2.29442	Protein brassinosteroid insensitive 1
miR156g_1	XM_010280356.2	LOC104612781	2.49094	-5.23927	Transcription factor MYB
miR157d	XM_010252358.2	LOC104592849	2.47128	-1.37855	Protein brassinosteroid insensitive 1
miR157d	XM_010253861.2	LOC104593839	2.47128	-1.0483	Protein brassinosteroid insensitive 1
miR157d	XM_010259661.2	LOC104597891	2.47128	-1.29329	Protein brassinosteroid insensitive 1
miR157d	XM_010260590.2	LOC104598496	2.47128	-3.38358	Protein brassinosteroid insensitive 1
miR157d	XM_010262424.1	LOC104599748	2.47128	-2.67648	Protein brassinosteroid insensitive 1
miR157d	XM_010263646.2	LOC104600603	2.47128	-1.15088	Transcription factor MYB
miR157d	XM_010266030.2	LOC104602369	2.47128	-1.49832	Protein brassinosteroid insensitive 1
miR157d	XM_010267551.2	LOC104603500	2.47128	-2.29442	Protein brassinosteroid insensitive 1
miR157d	XM_010280181.2	LOC104612661	2.47128	-1.65503	Protein brassinosteroid insensitive 1
miR156_2	XM_010252358.2	LOC104592849	1.89404	-1.37855	Protein brassinosteroid insensitive 1
miR156_2	XM_010253861.2	LOC104593839	1.89404	-1.0483	Protein brassinosteroid insensitive 1
miR156_2	XM_010254993.2	LOC104594617	1.89404	-1.60635	Interleukin-1 receptor-associated kinase 4
miR156_2	XM_010256738.2	LOC104595829	1.89404	-1.0355	Serine/threonine-protein kinase SMG1
miR156_2	XM_010259661.2	LOC104597891	1.89404	-1.29329	Protein brassinosteroid insensitive 1
miR156_2	XM_010260590.2	LOC104598496	1.89404	-3.38358	Protein brassinosteroid insensitive 1
miR156_2	XM_010262424.1	LOC104599748	1.89404	-2.67648	Protein brassinosteroid insensitive 1
miR156_2	XM_010263646.2	LOC104600603	1.89404	-1.15088	Transcription factor MYB
miR156_2	XM_010265523.2	LOC104601993	1.89404	-1.12101	HAT1-interacting factor 1
miR156_2	XM_010266030.2	LOC104602369	1.89404	-1.49832	Protein brassinosteroid insensitive 1
miR156_2	XM_010266178.2	LOC104602482	1.89404	-1.38399	Regulatory associated protein of mTOR
miR156_2	XM_010267551.2	LOC104603500	1.89404	-2.29442	Protein brassinosteroid insensitive 1
miR156_2	XM_010280181.2	LOC104612661	1.89404	-1.65503	Protein brassinosteroid insensitive 1
novel_mir55	XM_010260590.2	LOC104598496	1.72755	-3.38358	Protein brassinosteroid insensitive 1
novel_mir55	XM_010280181.2	LOC104612661	1.72755	-1.65503	Protein brassinosteroid insensitive 1
miR396e-5p	XM_010244333.2	LOC104586929	1.64013	-2.74884	Lysine-specific demethylase 3
miR396e-5p	XM_010245626.2	LOC104587868	1.64013	-2.99131	Lysine-specific demethylase 3
miR396e-5p	XM_010253658.2	LOC104593690	1.64013	-4.51815	Lysine-specific demethylase 3
miR396e-5p	XM_010257521.2	LOC104596390	1.64013	-4.3206	Lysine-specific demethylase 3
miR396e-5p	XM_010262969.2	LOC104600127	1.64013	-4.37226	DnaJ homolog subfamily C member 7
miR396e-5p	XM_010263620.2	LOC104600579	1.64013	-4.26013	Lysine-specific demethylase 3
miR396e-5p	XM_010275239.2	LOC104609045	1.64013	-2.89266	Lysine-specific demethylase 3
miR396e-5p	XM_010275619.2	LOC104609332	1.64013	-8.64664	Lysine-specific demethylase 3
miR396e-5p	XR_002023284.1	LOC104608773	1.64013	-3.77268	Photosystem II CP47 chlorophyll apoprotein
miR396a-3p_2	XM_010262405.2	LOC104599736	1.56232	-2.29632	Transcription factor IIIB 90 kDa subunit
miR396a-3p_2	XM_010266084.2	LOC104602398	1.56232	-1.0367	E3 ubiquitin-protein ligase BRE1
miR396h	XM_010244333.2	LOC104586929	1.47675	-2.74884	Lysine-specific demethylase 3
miR396h	XM_010245626.2	LOC104587868	1.47675	-2.99131	Lysine-specific demethylase 3
miR396h	XM_010246582.2	LOC104588589	1.47675	-1.81934	Golgin subfamily B member 1
miR396h	XM_010253658.2	LOC104593690	1.47675	-4.51815	Lysine-specific demethylase 3
miR396h	XM_010257239.2	LOC104596155	1.47675	-2.03375	Membrane-associated progesterone receptor component
miR396h	XM_010257521.2	LOC104596390	1.47675	-4.3206	Lysine-specific demethylase 3
miR396h	XM_010263620.2	LOC104600579	1.47675	-4.26013	Lysine-specific demethylase 3
miR396h	XM_010269107.1	LOC104604663	1.47675	-3.17978	Lysine-specific demethylase 3
miR396h	XM_010275619.2	LOC104609332	1.47675	-8.64664	Lysine-specific demethylase 3
miR396h	XR_002023284.1	LOC104608773	1.47675	-3.77268	Photosystem II CP47 chlorophyll apoprotein
miR159a_2	XM_010253552.2	LOC104593612	1.20277	-4.68757	Transcription factor MYB
miR159a_2	XM_010280356.2	LOC104612781	1.20277	-5.23927	Transcription factor MYB
miR166h-3p_1	XM_010249197.2	LOC104590505	1.16311	-1.75354	Homeobox-leucine zipper protein
miR166h-3p_1	XM_010268881.2	LOC104604509	1.16311	-2.22086	Homeobox-leucine zipper protein
miR396g-5p	XR_002023284.1	LOC104608773	1.12454	-3.77268	Photosystem II CP47 chlorophyll apoprotein
miR396b-5p	XM_010246771.2	LOC104588727	1.11249	-1.72153	NuA3 HAT complex component NTO1
miR396b-5p	XM_010277075.2	LOC104610458	1.11249	-1.0155	Poly(rC)-binding protein 3/4
miR396b-5p	XR_002023284.1	LOC104608773	1.11249	-3.77268	Photosystem II CP47 chlorophyll apoprotein
miR159a_4	XM_010253552.2	LOC104593612	1.00376	-4.68757	Transcription factor MYB
miR159a_4	XM_010280356.2	LOC104612781	1.00376	-5.23927	Transcription factor MYB
miR397a_3	XM_010246829.2	LOC104588760	-1.69475	8.86474	Laccase
miR397a_3	XM_010267072.2	LOC104603137	-1.69475	3.06259	5'-AMP-activated protein kinase, catalytic alpha subunit
miR6300	XM_010247828.2	LOC104589481	-3.16873	6.41572	Lysosomal Pro-X carboxypeptidase
miR6300	XM_010260989.2	LOC104598777	-3.16873	3.39626	WRKY transcription factor 22
miR6300	XM_010261331.2	LOC104598985	-3.16873	1.78477	Alanyl-tRNA synthetase
miR6300	XM_010269586.2	LOC104604992	-3.16873	1.92158	E3 ubiquitin-protein ligase BRE1
miR6300	XM_010275641.2	LOC104609350	-3.16873	4.87578	E3 ubiquitin-protein ligase RNF38/44
miR408-3p_2	XM_010253398.2	LOC104593517	-4.72184	6.54951	L-ascorbate oxidase
miR408-3p_2	XM_010269915.2	LOC104605233	-4.72184	4.90018	Naringenin 3-dioxygenase
miR408-3p_2	XM_010277165.2	LOC104610511	-4.72184	12.4607	DNA-directed RNA polymerase II subunit RPB1
Positive regulation
miR395b_3	XM_010260856.2	LOC104598677	6.90395	2.82656	3'-phosphoadenosine 5'-phosphosulfate synthase
miR395b_3	XM_010262909.2	LOC104600085	6.90395	3.40763	Sulfate transporter 2, low-affinity
miR156g_1	XM_010266629.2	LOC104602808	2.49094	5.49793	Solute carrier family 15 (peptide/histidine transporter), member 3/4
miR156_2	XM_010257408.2	LOC104596327	1.89404	2.64666	Volume-regulated anion channel
miR156_2	XM_010261560.2	LOC104599153	1.89404	1.20665	Pre-mRNA-splicing factor SYF1
miR156_2	XM_010273842.2	LOC104608008	1.89404	3.93159	aarF domain-containing kinase
miR396e-5p	XM_010267410.1	LOC104603388	1.64013	2.6681	E3 ubiquitin-protein ligase RNF115/126
novel_mir37	XM_010262708.2	LOC104599953	1.25217	2.74859	Peroxidase
miR159a_2	XM_010258048.2	LOC104596769	1.20277	4.37444	Histidinol-phosphate aminotransferase
miR159a_2	XM_010267150.2	LOC104603179	1.20277	3.03981	2,4-dihydroxy-1,4-benzoxazin-3-one-glucoside dioxygenase
miR535a_2	XM_010251790.2	LOC104592421	1.06511	1.51104	Beta-glucuronosyltransferase
miR535a_2	XM_010280511.2	LOC104612885	1.06511	1.54459	Mechanosensitive ion channel protein 4/5/6/7/8/9/10
miR159a_4	XM_010258048.2	LOC104596769	1.00376	4.37444	Histidinol-phosphate aminotransferase
miR159a_4	XM_010267150.2	LOC104603179	1.00376	3.03981	2,4-dihydroxy-1,4-benzoxazin-3-one-glucoside dioxygenase
miR399e_2	XM_010263685.1	LOC104600626	-1.36606	-2.64183	Ribosome biogenesis in eukaryotes
miR858a	XM_010275626.2	LOC104609339	-1.998	-3.40035	Transcription factor MYB
miR858a	XM_010280356.2	LOC104612781	-1.998	-5.23927	Transcription factor MYB
miR5368	XM_010280807.2	LOC104613110	-2.38507	-1.33283	SCY1-like protein 2
miR6300	XM_010244786.2	LOC104587250	-3.16873	-1.75048	ER lumen protein retaining receptor
miR6300	XM_019197183.1	LOC104594220	-3.16873	-7.07842	Intrinsic component of membrane
miR398	XM_010265631.2	LOC104602063	-6.4234	-3.67395	E3 ubiquitin-protein ligase HERC4
miR398	XM_010273734.2	LOC104607941	-6.4234	-2.22992	Cysteine and glycine-rich protein
miR398b	XM_010273734.2	LOC104607941	-7.1708	-2.22992	Cysteine and glycine-rich protein
