# Supplementary material for: Comparative transcriptome analysis revealed the cooperative regulation of sucrose and IAA on adventitious root formation in lotus (Nelumbo nucifera Gaertn)
Source: BMC Genomics. 2020 Sep 23;21:653. doi: 10.1186/s12864-020-07046-3 (PMC7510093; doi:10.1186/s12864-020-07046-3)
Supplement: Supplementary file 1 — Additional file 1: Fig. S1. Analysis of sequencing data saturation in CK0, CK1, GL20 and GL60 libraries.a. C0 library. b.CK1 library. c. GL20 library. d. GL60 library. Fig. S2. The correlation of gene expression between samples, especially for three repeated samples in CK0, CK1, GL20 and GL60 libraries respectively. Fig. S3. The patterns of gene expression in CK0, GL20 and GL60 libraries. Genes with similar expression pattern in those stages were classified into one cluster. Fig. S4. Fold change of gene expression in different libraries. Red points represented up-regulated DEGs, blue points represented down-regulated DEGs, and gray points represented non-DEGs. a. Gene expression in CK1/CK0 libraries. b.Gene expression in GL20/CK0 libraries. c. Gene expression in GL60/CK0 libraries. Fig. S5. Fold change of gene expression in different libraries. Red points represented up-regulated miRNAs, blue points represented down-regulated miRNAs, and gray points represented no change of miRNAs. a. miRNAs expression in CK1/CK0 libraries. b.miRNAs expression in GL20/CK0 libraries. c. miRNAs expression in GL60/CK0 libraries. Fig. S6. Identification of IAA and sucrose content during ARs Formation. a. determination of IAA content at 0 d, 2 d, 4 d and 6 d after treatment of 20 g/L and 60 g/L sucrose in the lotus seedlings. b. Identification of sucrose content at 0 d, 2 d, 4 d, 6 d and 8 d after treatment of 10 μmol/L and 150 μmol/L IAA in the lotus seedlings. Table S1. The primers of genes and miRNAs used for expression analysis by qRT-PCR technology. Table S2. The detailed information of tags in every library of gene or miRNA sequenced by RNA-seq technology. Table S3. Differentially expressed genes in CK1/CK0, GL20/CK0 and GL60/CK0 libraries. Table S4. Differentially expressed miRNAs in MCK1/MCK0, ZT20/MCK0, ZT60/MCK0, ZT20/MCK1 and ZT60/MCK1 libraries. Table S5. Association analysis of different expressed genes and miRNAs in MCK1/MCK0, ZT20/MCK0 and ZT60/MCK0 libraries. Table S6. Th [file 12864_2020_7046_MOESM1_ESM.zip › Additional file1 Table. S3.xlsx]

## Sheet: Sheet1
GeneID	log2Ratio(CK1/CK0)	Regulation	Transcript	Description
CK0-VS-CK1
109113877	10.1983	Up	XM_019196562.1
104610760	9.92695	Up	XM_010277537.1	Leucine-rich receptor-like protein kinase family protein (best arabidopsis hit)
104605248	9.7692	Up	XM_010269933.1	Leucine-rich repeat protein kinase family protein (best arabidopsis hit)
104597322	8.8884	Up	XM_010258800.2	Leucine-rich repeat protein kinase family protein (best arabidopsis hit)
104593881	8.77977	Up	XM_010253939.1	Vitis vinifera hypothetical protein LOC100262527 (LOC100262527), mRNA
104593881	8.77977	Up	XM_010253940.1	Vitis vinifera hypothetical protein LOC100262527 (LOC100262527), mRNA
104603519	8.61247	Up	XM_010267572.1	Receptor-like protein kinase 1 (best arabidopsis hit)
104593604	8.22163	Up	XM_010253535.2	Medicago truncatula NB-LRR type disease resistance protein (MTR_7g089080) mRNA, complete cds
104586296	7.94584	Up	XM_019200659.1
104594982	7.62927	Up	XM_010255536.1	NB-ARC domain-containing disease resistance protein (best arabidopsis hit)
104607584	7.49592	Up	XM_010273253.2	Leucine-rich repeat transmembrane protein kinase family protein (best arabidopsis hit)
104591075	7.43023	Up	XM_010249870.2	U-box domain-containing protein kinase family protein (best arabidopsis hit)
104591051	7.22346	Up	XM_010249850.2	U-box domain-containing protein kinase family protein (best arabidopsis hit)
104608833	7.16234	Up	XM_010274925.1
104593886	7.00881	Up	XM_010253950.2	Leucine-rich repeat protein kinase family protein (best arabidopsis hit)
104612315	6.99685	Up	XM_019200253.1	Leucine-rich repeat receptor-like protein kinase family protein (best arabidopsis hit)
104593624	6.91914	Up	XM_010253569.2	Leucine-rich repeat protein kinase family protein (best arabidopsis hit)
104599231	6.91228	Up	XM_010261678.2	ABC-2 type transporter family protein (best arabidopsis hit)
104590127	6.68174	Up	XM_010248664.2	Leucine-rich repeat protein kinase family protein (best arabidopsis hit)
104597185	6.64697	Up	XM_010258616.2
104596798	6.6023	Up	XM_010258090.1	NB-ARC domain-containing disease resistance protein (best arabidopsis hit)
104594424	6.53972	Up	XM_010254708.1	Arabidopsis thaliana protein kinase family protein
104611679	6.5057	Up	XM_010278852.2
104585852	6.32834	Up	XM_010242862.1	Vitis vinifera probable disease resistance protein RDL6/RF9-like (LOC100258927), mRNA.
104599990	6.21423	Up	XM_010262772.2	ABC2 homolog 6 (best arabidopsis hit)
104599990	6.21423	Up	XM_010262773.2	ABC2 homolog 6 (best arabidopsis hit)
104599990	6.21423	Up	XM_010262776.2	ABC2 homolog 6 (best arabidopsis hit)
104599990	6.21423	Up	XM_019198212.1	ABC2 homolog 6 (best arabidopsis hit)
104607861	6.20266	Up	XM_010273616.2	Medicago truncatula NB-LRR type disease resistance protein (MTR_7g089080) mRNA, complete cds
104601616	6.18748	Up	XM_010265020.2	N010C07 Populus bark cDNA library Populus tremula x Populus tremuloides cDNA 5 prime, mRNA sequence
109114226	6.15978	Up	XM_019196556.1	NB-ARC domain-containing disease resistance protein (best arabidopsis hit)
104593882	6.13744	Up	XM_010253942.2	Leucine-rich repeat protein kinase family protein (best arabidopsis hit)
104593882	6.13744	Up	XM_010253941.2	Leucine-rich repeat protein kinase family protein (best arabidopsis hit)
104593882	6.13744	Up	XM_010253943.2	Leucine-rich repeat protein kinase family protein (best arabidopsis hit)
104599499	6.00367	Up	XM_010262063.2	LRR and NB-ARC domains-containing disease resistance protein (best arabidopsis hit)
104595065	5.96184	Up	XM_010255631.2
104608017	5.91089	Up	XM_010273854.2	Leucine-rich repeat protein kinase family protein (best arabidopsis hit)
104605540	5.86954	Up	XM_010270348.2	Leucine-rich repeat transmembrane protein kinase family protein (best arabidopsis hit)
104588789	5.75256	Up	XM_010246869.2
104591552	5.26917	Up	XM_010250420.2	Leucine-rich repeat protein kinase family protein (best arabidopsis hit)
104593625	5.13207	Up	XM_019197083.1	Leucine-rich repeat protein kinase family protein (best arabidopsis hit)
109113888	5.13072	Up	XM_019199492.1
109113888	5.13072	Up	XM_019199493.1	NB-ARC domain-containing disease resistance protein (best arabidopsis hit)
104607873	5.085	Up	XM_019199494.1
104591151	5.01235	Up	XM_010249937.2	U-box domain-containing protein kinase family protein (best arabidopsis hit)
104606830	4.96859	Up	XM_010272220.1
104592222	4.91878	Up	XM_010251450.2	NB-ARC domain-containing disease resistance protein (best arabidopsis hit)
104590731	4.9144	Up	XR_002022311.1	Leucine-rich repeat transmembrane protein kinase (best arabidopsis hit)
104593883	4.91358	Up	XM_010253946.2	Leucine-rich repeat protein kinase family protein (best arabidopsis hit)
104593883	4.91358	Up	XM_010253947.2
104607018	4.87438	Up	XM_019199377.1	Leucine-rich repeat receptor-like protein kinase family protein (best arabidopsis hit)
104588096	4.87438	Up	XM_010245917.2
104604923	4.82858	Up	XM_010269500.1
104604923	4.82858	Up	XM_010269501.1
104612351	4.79154	Up	XM_010279739.2	Cysteine-rich RLK (RECEPTOR-like protein kinase) 10 (best arabidopsis hit)
104608457	4.78127	Up	XM_019199609.1	Triticum aestivum cDNA, clone: WT012_K21, cultivar: Chinese Spring
104596708	4.75431	Up	XM_010257966.1	Disease resistance protein (CC-NBS-LRR class) family (best arabidopsis hit)
104604238	4.73553	Up	XM_010268510.2	Vitis vinifera hypothetical protein LOC100260741 (LOC100260741), mRNA
104605756	4.72738	Up	XM_010270642.1
104607877	4.71321	Up	XM_019199499.1
104607877	4.71321	Up	XM_010273633.2
104591141	4.68174	Up	XM_010249927.2
104591024	4.62927	Up	XM_010249796.2	PEP1 receptor 1 (best arabidopsis hit)
104589421	4.6023	Up	XM_010247747.2	NB-ARC domain-containing disease resistance protein (best arabidopsis hit)
104589421	4.6023	Up	XM_010247748.2	NB-ARC domain-containing disease resistance protein (best arabidopsis hit)
104596137	4.54681	Up	XM_010257169.2	PR5-like receptor kinase (best arabidopsis hit); expressed protein (best rice hit)
104591393	4.51824	Up	XM_010250180.2	receptor-like kinase in flowers 1 (best arabidopsis hit)
104588925	4.51302	Up	XM_010247051.2	Protein kinase family protein with ARM repeat domain (best arabidopsis hit)
104588925	4.51302	Up	XR_733872.2	Protein kinase family protein with ARM repeat domain (best arabidopsis hit)
104588925	4.51302	Up	XM_010247050.2	Protein kinase family protein with ARM repeat domain (best arabidopsis hit)
104588925	4.51302	Up	XR_733873.2	Protein kinase family protein with ARM repeat domain (best arabidopsis hit)
104609681	4.45934	Up	XM_010276052.2
104588742	4.45453	Up	XM_019196194.1	Leucine-rich repeat protein kinase family protein (best arabidopsis hit)
104609350	4.41457	Up	XM_010275641.2	Flavin-binding monooxygenase family protein (best arabidopsis hit)
104590732	4.35271	Up	XM_019196563.1	Leucine-rich repeat transmembrane protein kinase (best arabidopsis hit)
104596705	4.19631	Up	XM_010257959.1
104593884	4.18307	Up	XM_010253948.2	Vitis vinifera hypothetical protein LOC100262527 (LOC100262527), mRNA
104599355	4.11424	Up	XM_010261868.1	PEP1 receptor 1 (best arabidopsis hit)
104602756	4.06025	Up	XM_010266554.2	Vitis vinifera hypothetical protein LOC100249779 (LOC100249779), mRNA
104603085	3.98058	Up	XM_010267029.2	ABC-2 type transporter family protein (best arabidopsis hit)
104586721	3.87438	Up	XM_010244035.2	Leucine-rich repeat protein kinase family protein (best arabidopsis hit)
104596780	3.7367	Up	XM_010258066.2	Leucine-rich repeat receptor-like protein kinase family protein (best arabidopsis hit)
104588290	3.62898	Up	XM_019196123.1	Leucine-rich repeat transmembrane protein kinase (best arabidopsis hit)
104590814	3.58389	Up	XM_010249567.2	Leucine-rich repeat protein kinase family protein (best arabidopsis hit)
104591958	3.57482	Up	XM_010251115.1	Protein kinase family protein with domain of unknown function (DUF26) (best arabidopsis hit)
104590630	3.53259	Up	XM_010249349.2	Vitis vinifera hypothetical protein LOC100255549 (LOC100255549), mRNA
109114065	3.50176	Up	XM_019196121.1	Leucine-rich repeat transmembrane protein kinase (best arabidopsis hit)
104609218	3.47924	Up	XM_010275472.2	Leucine-rich receptor-like protein kinase family protein (best arabidopsis hit)
104612976	3.46258	Up	XM_010280650.2
104612241	3.43777	Up	XM_010279593.2
104588283	3.40919	Up	XM_010246151.2	Vitis vinifera hypothetical protein LOC100256223 (LOC100256223), mRNA
104588283	3.40919	Up	XM_010246154.2	Leucine-rich repeat transmembrane protein kinase (best arabidopsis hit)
104588283	3.40919	Up	XM_010246148.2	Leucine-rich repeat transmembrane protein kinase (best arabidopsis hit)
104588283	3.40919	Up	XM_010246147.2	Leucine-rich repeat transmembrane protein kinase (best arabidopsis hit)
104588283	3.40919	Up	XM_019196126.1	Leucine-rich repeat transmembrane protein kinase (best arabidopsis hit)
104588283	3.40919	Up	XM_010246146.2	Leucine-rich repeat transmembrane protein kinase (best arabidopsis hit)
104588283	3.40919	Up	XM_010246149.2	Leucine-rich repeat transmembrane protein kinase (best arabidopsis hit)
104588283	3.40919	Up	XM_010246152.2	Leucine-rich repeat transmembrane protein kinase (best arabidopsis hit)
104588283	3.40919	Up	XM_010246150.2	Leucine-rich repeat transmembrane protein kinase (best arabidopsis hit)
104597183	3.39794	Up	XM_010258614.2
104596406	3.33381	Up	XM_019197769.1
104587411	3.31595	Up	XM_010245022.2
104587411	3.31595	Up	XM_010245023.2
104603370	3.2667	Up	XM_010267387.2	Leucine-rich repeat transmembrane protein kinase family protein (best arabidopsis hit)
104597141	3.24362	Up	XM_010258550.2
104588225	3.20658	Up	XM_010246070.2	Root hair specific 16 (best arabidopsis hit)
104596219	3.1899	Up	XM_010257289.2
104604550	3.16716	Up	XM_010268938.1	White-brown complex homolog protein 11 (best arabidopsis hit)
104600934	3.08433	Up	XM_010264108.2	ABC-2 type transporter family protein (best arabidopsis hit)
104593403	3.08381	Up	XM_010253215.2	ATP-binding cassette 14 (best arabidopsis hit)
104600978	3.07985	Up	XM_010264156.2	Vitis vinifera hypothetical protein LOC100249779 (LOC100249779), mRNA
104608031	3.05628	Up	XM_010273876.2	Arabidopsis thaliana putative receptor serine
104608435	3.04356	Up	XM_010274440.2
104608435	3.04356	Up	XM_010274439.2	Leucine-rich repeat transmembrane protein kinase (best arabidopsis hit)
104594711	3.02277	Up	XM_010255146.1	Protein kinase family protein with leucine-rich repeat domain (best arabidopsis hit)
104590153	3.00745	Up	XM_010248700.2	Leucine-rich repeat protein kinase family protein (best arabidopsis hit)
104590153	3.00745	Up	XM_010248706.2
104590153	3.00745	Up	XM_019196426.1	Leucine-rich repeat protein kinase family protein (best arabidopsis hit)
104590016	2.98058	Up	XM_010248511.2	Vitis vinifera hypothetical protein LOC100260741 (LOC100260741), mRNA
104604432	2.9553	Up	XM_010268757.2
104600444	2.95449	Up	XM_019198298.1
104607857	2.89992	Up	XM_010273608.2	Triticum aestivum cDNA, clone: WT012_K21, cultivar: Chinese Spring
104605073	2.87118	Up	XM_010269690.1
104604499	2.86723	Up	XM_010268862.2	ABC-2 and Plant PDR ABC-type transporter family protein (best arabidopsis hit)
104587679	2.84569	Up	XM_010245378.2	Leucine-rich repeat transmembrane protein kinase (best arabidopsis hit)
104599881	2.8178	Up	XM_010262629.2	Triticum aestivum cDNA, clone: WT012_K21, cultivar: Chinese Spring
104610288	2.81763	Up	XM_010276836.2	ATP-binding cassette 14 (best arabidopsis hit)
104600767	2.80325	Up	XM_010263906.2	calcium sensing receptor (best arabidopsis hit)
104597259	2.76418	Up	XM_010258714.2	Vitis vinifera hypothetical protein LOC100246700, transcript variant 1 (LOC100246700), mRNA
104593623	2.7191	Up	XM_010253568.2	Leucine-rich repeat protein kinase family protein (best arabidopsis hit)
104592365	2.70727	Up	XM_010251704.2	NB-ARC domain-containing disease resistance protein (best arabidopsis hit)
104592365	2.70727	Up	XM_010251705.2	NB-ARC domain-containing disease resistance protein (best arabidopsis hit)
104590173	2.61135	Up	XM_010248721.1	Cysteine-rich RLK (RECEPTOR-like protein kinase) 10 (best arabidopsis hit)
104590628	2.60866	Up	XM_010249347.2	Vitis vinifera hypothetical protein LOC100259127 (LOC100259127), partial mRNA
104610403	2.60028	Up	XM_010276997.2	Osmotin 34 (best arabidopsis hit); expressed protein (best rice hit)
104586413	2.59497	Up	XM_010243644.1	Leucine-rich repeat protein kinase family protein (best arabidopsis hit)
104589746	2.55529	Up	XM_010248168.2	Vitis vinifera hypothetical protein LOC100261772 (LOC100261772), mRNA
104607124	2.55482	Up	XM_010272655.2	Pleiotropic drug resistance 9 (best arabidopsis hit)
104588202	2.52765	Up	XM_019196119.1
104609887	2.52673	Up	XM_010276315.1	Zinc finger protein-related (best arabidopsis hit); E3 ubiquitin ligase, putative, expressed (best rice hit)
104588880	2.48495	Up	XM_010247003.2
104592318	2.47228	Up	XM_010251624.1	Pleiotropic drug resistance 12 (best arabidopsis hit)
104607883	2.46946	Up	XM_010273639.2	NB-ARC domain-containing disease resistance protein (best arabidopsis hit)
104587429	2.45706	Up	XM_010245045.2	Leucine-rich repeat protein kinase family protein (best arabidopsis hit)
104595503	2.45057	Up	XM_010256255.2	U-box domain-containing protein kinase family protein (best arabidopsis hit)
104596917	2.42222	Up	XM_010258237.2	Medicago truncatula NBS-LRR resistance-like protein 4U (MTR_4g080080) mRNA, complete cds
104590552	2.37128	Up	XM_010249267.1
104596669	2.31911	Up	XM_010257928.2	Leucine-rich repeat protein kinase family protein (best arabidopsis hit)
104596669	2.31911	Up	XM_010257923.2	Leucine-rich repeat protein kinase family protein (best arabidopsis hit)
104591138	2.30878	Up	XM_010249925.2	Leucine-rich repeat protein kinase family protein (best arabidopsis hit)
104604780	2.30119	Up	XM_010269303.2	Leucine-rich repeat receptor-like protein kinase family protein (best arabidopsis hit)
104602140	2.29604	Up	XM_010265725.2
104594307	2.29223	Up	XM_010254549.2	Leucine-rich receptor-like protein kinase family protein (best arabidopsis hit)
104594307	2.29223	Up	XM_010254548.2	Leucine-rich receptor-like protein kinase family protein (best arabidopsis hit)
104594307	2.29223	Up	XM_019197174.1	Leucine-rich receptor-like protein kinase family protein (best arabidopsis hit)
104601646	2.27648	Up	XM_010265077.2	Vitis vinifera hypothetical protein LOC100261499 (LOC100261499), mRNA
104592319	2.26024	Up	XM_010251626.2
104596781	2.25145	Up	XM_010258067.1	Leucine-rich repeat receptor-like protein kinase family protein (best arabidopsis hit)
104596781	2.25145	Up	XM_010258069.2	Leucine-rich repeat receptor-like protein kinase family protein (best arabidopsis hit)
104596094	2.24942	Up	XM_010257121.2	Leucine-rich repeat protein kinase family protein (best arabidopsis hit)
104589384	2.23908	Up	XM_019196338.1	Vitis vinifera hypothetical protein LOC100257868 (LOC100257868), mRNA
104589384	2.23908	Up	XM_010247690.2	Vitis vinifera hypothetical protein LOC100257868 (LOC100257868), mRNA
104589384	2.23908	Up	XM_010247691.2	Vitis vinifera hypothetical protein LOC100257868 (LOC100257868), mRNA
104600034	2.23226	Up	XM_010262830.2	Vitis vinifera hypothetical protein LOC100252764 (LOC100252764), mRNA
104600034	2.23226	Up	XM_010262829.2	Vitis vinifera hypothetical protein LOC100252764 (LOC100252764), mRNA
104600034	2.23226	Up	XR_735597.2	Vitis vinifera hypothetical protein LOC100252764 (LOC100252764), mRNA
104592921	2.21279	Up	XM_010252467.2	Leucine-rich repeat protein kinase family protein (best arabidopsis hit)
104592317	2.19433	Up	XM_010251623.2	Leucine-rich repeat protein kinase family protein (best arabidopsis hit)
104586363	2.15109	Up	XM_010243563.2	ABC transporter family protein (best arabidopsis hit)
104608207	2.14788	Up	XM_010274125.2
104608207	2.14788	Up	XM_010274124.2
104601339	2.14423	Up	XM_010264622.2	non-intrinsic ABC protein 12 (best arabidopsis hit)
104590600	2.14117	Up	XM_010249315.2
104590185	2.13742	Up	XM_010248739.2	Seven transmembrane MLO family protein (best arabidopsis hit)
104590185	2.13742	Up	XM_010248738.2	Seven transmembrane MLO family protein (best arabidopsis hit)
104599488	2.13218	Up	XM_010262048.1
104599488	2.13218	Up	XM_010262047.1	Seven transmembrane MLO family protein (best arabidopsis hit)
104607125	2.12595	Up	XM_019199401.1	Pleiotropic drug resistance 9 (best arabidopsis hit)
104601657	2.12231	Up	XM_019198460.1	Transmembrane receptors;ATP binding (best arabidopsis hit)
104607165	2.07941	Up	XM_010272724.2	Vitis vinifera hypothetical protein LOC100262734 (LOC100262734), mRNA
104607165	2.07941	Up	XM_010272725.1	Vitis vinifera hypothetical protein LOC100262734 (LOC100262734), mRNA
104607165	2.07941	Up	XM_010272723.2	Vitis vinifera hypothetical protein LOC100262734 (LOC100262734), mRNA
104608345	2.06956	Up	XM_010274302.2
104608345	2.06956	Up	XM_019199600.1
104587469	2.05974	Up	XM_010245097.2
104608434	2.03192	Up	XM_010274438.2
104601948	2.02658	Up	XM_010265464.2
104601948	2.02658	Up	XM_010265466.2
104601948	2.02658	Up	XM_010265468.2
104601948	2.02658	Up	XM_010265465.2
104596159	1.98915	Up	XM_010257208.2	Vitis vinifera hypothetical protein LOC100262734 (LOC100262734), mRNA
104601861	1.97843	Up	XM_010265352.2
104604140	1.96031	Up	XR_736335.2	Leucine-rich repeat protein kinase family protein (best arabidopsis hit)
104604140	1.96031	Up	XR_736336.2	Leucine-rich repeat protein kinase family protein (best arabidopsis hit)
104604140	1.96031	Up	XM_010268384.2	Leucine-rich repeat protein kinase family protein (best arabidopsis hit)
104604140	1.96031	Up	XM_010268383.2	Leucine-rich repeat protein kinase family protein (best arabidopsis hit)
104604507	1.94665	Up	XM_010268880.1	Leucine-rich receptor-like protein kinase family protein (best arabidopsis hit)
104607380	1.93464	Up	XM_010273018.2	Receptor-like kinase 1 (best arabidopsis hit)
104600964	1.89187	Up	XM_010264143.2	Phosphoenolpyruvate carboxylase 4 (best arabidopsis hit)
104610856	1.84775	Up	XM_010277677.1	Glycine max probable leucine-rich repeat receptor-like protein kinase At5g49770-like (LOC100792249), mRNA
104590864	1.83595	Up	XM_010249620.2
104606831	1.78613	Up	XM_010272222.2
104606831	1.78613	Up	XR_736835.2
104606831	1.78613	Up	XM_019199353.1
104608431	1.78588	Up	XM_010274432.2	Triticum aestivum cDNA, clone: WT012_K21, cultivar: Chinese Spring
104608431	1.78588	Up	XM_010274434.2	Triticum aestivum cDNA, clone: WT012_K21, cultivar: Chinese Spring
104590174	1.77708	Up	XM_010248722.1	Cysteine-rich RLK (RECEPTOR-like protein kinase) 10 (best arabidopsis hit)
104610114	1.76991	Up	XM_010276593.2	NB-ARC domain-containing disease resistance protein (best arabidopsis hit)
104603396	1.76476	Up	XM_010267422.2
104591291	1.76013	Up	XM_010250099.2	Leucine-rich repeat transmembrane protein kinase (best arabidopsis hit)
104591291	1.76013	Up	XM_019196670.1	Leucine-rich repeat transmembrane protein kinase (best arabidopsis hit)
104607447	1.74885	Up	XM_010273086.1	Populus trichocarpa cc-nbs-lrr resistance protein, mRNA
104586067	1.74579	Up	XM_010243170.1	Vitis vinifera hypothetical protein LOC100262734 (LOC100262734), mRNA
104590601	1.73236	Up	XM_010249317.1	Cysteine-rich RLK (RECEPTOR-like protein kinase) 10 (best arabidopsis hit)
104590601	1.73236	Up	XM_010249316.2	Cysteine-rich RLK (RECEPTOR-like protein kinase) 10 (best arabidopsis hit)
104587929	1.71088	Up	XM_010245703.2	Leucine-rich repeat transmembrane protein kinase family protein (best arabidopsis hit)
104589809	1.7029	Up	XM_010248249.2
104600563	1.70019	Up	XM_010263591.2	Leucine-rich receptor-like protein kinase family protein (best arabidopsis hit)
104596810	1.68458	Up	XM_010258104.2
104595279	1.63523	Up	XM_010255951.2	Leucine-rich repeat protein kinase family protein (best arabidopsis hit)
104599991	1.6346	Up	XM_010262777.2	Leucine-rich receptor-like protein kinase family protein (best arabidopsis hit)
104592763	1.63238	Up	XM_010252245.2
104601925	1.62472	Up	XM_010265425.1	Leucine-rich receptor-like protein kinase family protein (best arabidopsis hit)
104588882	1.61605	Up	XM_010247004.2
104607374	1.60205	Up	XM_010273011.2	Glycine max cv Williams 82 BAC clone Gm_ISb001_091_F11, complete sequence.
104607166	1.57041	Up	XM_010272726.2	Vitis vinifera hypothetical protein LOC100262734 (LOC100262734), mRNA
104593876	1.56505	Up	XM_010253930.2	Glycine max probable leucine-rich repeat receptor-like protein kinase At5g49770-like (LOC100792249), mRNA
104601297	1.56274	Up	XM_010264588.1	Leucine-rich repeat protein kinase family protein (best arabidopsis hit)
104588824	1.5623	Up	XM_010246929.2
104588569	1.55888	Up	XM_010246554.2	Vitis vinifera MLO16 protein (MLO16), mRNA
104613125	1.55009	Up	XM_010280827.2	NB-ARC domain-containing disease resistance protein (best arabidopsis hit)
104599361	1.49572	Up	XM_010261873.1	Leucine-rich receptor-like protein kinase family protein (best arabidopsis hit)
104596696	1.49143	Up	XM_010257949.2	NB-ARC domain-containing disease resistance protein (best arabidopsis hit)
104592035	1.47891	Up	XM_010251176.2	Vitis vinifera hypothetical protein LOC100268155 (LOC100268155), mRNA
104592035	1.47891	Up	XM_010251175.2	Vitis vinifera hypothetical protein LOC100268155 (LOC100268155), mRNA
104586019	1.46954	Up	XM_010243112.2	Leucine-rich repeat protein kinase family protein (best arabidopsis hit)
104601811	1.44663	Up	XM_010265291.2
104599283	1.44219	Up	XM_010261760.2	Triticum aestivum cDNA, clone: WT010_M17, cultivar: Chinese Spring
104590730	1.44108	Up	XM_010249470.2	Leucine-rich repeat transmembrane protein kinase (best arabidopsis hit)
104593151	1.41916	Up	XM_010252869.2
104594564	1.40144	Up	XM_010254900.2	Heat shock cognate protein 70-1 (best arabidopsis hit)
104586588	1.37346	Up	XM_010243875.2	Leucine-rich repeat transmembrane protein kinase (best arabidopsis hit)
104608430	1.35804	Up	XM_010274431.1	Leucine-rich repeat transmembrane protein kinase (best arabidopsis hit)
104608430	1.35804	Up	XM_010274430.2	Leucine-rich repeat transmembrane protein kinase (best arabidopsis hit)
104587983	1.35459	Up	XM_019196081.1	Disease resistance protein (CC-NBS-LRR class) family (best arabidopsis hit)
104612323	1.34752	Up	XM_010279707.2	Populus trichocarpa predicted protein, mRNA
104597073	1.34192	Up	XM_010258466.2	LIM domain-containing protein, putative, expressed (best arabidopsis hit)
104596242	1.31312	Up	XM_010257320.2	Leucine-rich repeat protein kinase family protein (best arabidopsis hit)
109114960	1.3018	Up	XM_019198457.1	Disease resistance protein (TIR-NBS-LRR class) family (best arabidopsis hit)
104599670	1.2751	Up	XM_010262294.2	Pyridoxal phosphate (PLP)-dependent transferases superfamily protein (best arabidopsis hit); SHR5-receptor-like kinase, putative (best rice hit)
104586816	1.25741	Up	XM_010244179.2
104586816	1.25741	Up	XM_010244180.2
104586816	1.25741	Up	XM_010244181.2
104609325	1.24503	Up	XM_010275613.2	Leucine-rich receptor-like protein kinase family protein (best arabidopsis hit)
104609325	1.24503	Up	XM_010275612.2	Leucine-rich receptor-like protein kinase family protein (best arabidopsis hit)
104607188	1.23262	Up	XM_010272757.2	Vitis vinifera hypothetical protein LOC100260676 (LOC100260676), mRNA
104593371	1.21891	Up	XM_010253137.2	Seven transmembrane MLO family protein (best arabidopsis hit)
104593371	1.21891	Up	XM_010253135.2	Seven transmembrane MLO family protein (best arabidopsis hit)
104594255	1.18739	Up	XM_019197206.1	Vitis vinifera hypothetical protein LOC100252764 (LOC100252764), mRNA
104594255	1.18739	Up	XM_010254474.2	Vitis vinifera hypothetical protein LOC100252764 (LOC100252764), mRNA
104597187	1.17737	Up	XM_010258622.2	Vitis vinifera hypothetical protein LOC100262734 (LOC100262734), mRNA
104589771	1.17389	Up	XM_010248204.1	Leucine-rich repeat transmembrane protein kinase (best arabidopsis hit)
104589771	1.17389	Up	XM_010248205.1	Leucine-rich repeat transmembrane protein kinase (best arabidopsis hit)
104608460	1.1721	Up	XM_010274458.1	Leucine-rich repeat transmembrane protein kinase (best arabidopsis hit)
104588142	1.16435	Up	XM_010245963.2	Leucine-rich repeat protein kinase family protein (best arabidopsis hit)
104594479	1.15168	Up	XM_010254765.2	Vitis vinifera hypothetical protein LOC100257029 (LOC100257029), mRNA
104587802	1.13941	Up	XM_010245523.2	Leucine-rich repeat protein kinase family protein (best arabidopsis hit)
104589427	1.12496	Up	XM_010247753.1	Vitis vinifera hypothetical protein LOC100246175 (LOC100246175), mRNA
104612984	1.12431	Up	XM_019200398.1	Leucine-rich repeat protein kinase family protein (best arabidopsis hit)
104606337	1.12427	Up	XM_019199270.1	NB-ARC domain-containing disease resistance protein (best arabidopsis hit)
104594482	1.12284	Up	XM_010254771.2	Vitis vinifera hypothetical protein LOC100257029 (LOC100257029), mRNA
104596651	1.10548	Up	XM_019197620.1	Vitis vinifera hypothetical protein LOC100262709 (LOC100262709), mRNA
104600515	1.08847	Up	XM_010263883.2	Leucine-rich repeat protein kinase family protein (best arabidopsis hit)
104610976	1.07015	Up	XM_010277854.2
104586444	1.06484	Up	XM_010243690.2
104593353	1.05538	Up	XM_010253113.2
104598225	1.05464	Up	XM_010260157.2	Leucine-rich receptor-like protein kinase family protein (best arabidopsis hit); systemin receptor SR160 precursor, putative, expressed (best rice hit)
104596044	1.04284	Up	XM_010257037.2	U-box domain-containing protein kinase family protein (best arabidopsis hit)
104596044	1.04284	Up	XM_010257036.2	U-box domain-containing protein kinase family protein (best arabidopsis hit)
104596044	1.04284	Up	XM_010257034.2	U-box domain-containing protein kinase family protein (best arabidopsis hit)
104596044	1.04284	Up	XM_010257035.2	U-box domain-containing protein kinase family protein (best arabidopsis hit)
104596044	1.04284	Up	XM_010257038.2	U-box domain-containing protein kinase family protein (best arabidopsis hit)
104609239	1.02938	Up	XM_010275491.2	STRUBBELIG-receptor family 6 (best arabidopsis hit)
104599791	1.0255	Up	XM_010262505.2
104611537	1.0228	Up	XM_010278621.2	Leucine-rich repeat protein kinase family protein (best arabidopsis hit)
104611537	1.0228	Up	XM_010278625.2	Leucine-rich repeat protein kinase family protein (best arabidopsis hit)
104611537	1.0228	Up	XM_019200125.1	Leucine-rich repeat protein kinase family protein (best arabidopsis hit)
104611537	1.0228	Up	XM_010278624.2	Leucine-rich repeat protein kinase family protein (best arabidopsis hit)
104611537	1.0228	Up	XM_019200127.1	Leucine-rich repeat protein kinase family protein (best arabidopsis hit)
104611537	1.0228	Up	XM_019200126.1	Leucine-rich repeat protein kinase family protein (best arabidopsis hit)
104601395	1.02267	Up	XM_010264695.2	Vitis vinifera hypothetical protein LOC100247635 (LOC100247635), mRNA
104601395	1.02267	Up	XM_010264696.1	Vitis vinifera hypothetical protein LOC100247635 (LOC100247635), mRNA
104603038	1.02142	Up	XM_019198711.1
104603038	1.02142	Up	XM_010266951.1
104603038	1.02142	Up	XM_019198712.1	Zea mays full-length cDNA clone ZM_BFb0383B20 mRNA, complete cds
104603038	1.02142	Up	XM_010266950.2
104597181	-1.00009	Down	XM_010258611.2
104597181	-1.00009	Down	XM_010258612.2
104601636	-1.01044	Down	XM_010265063.2
104598848	-1.04132	Down	XM_010261097.1	Importin alpha isoform 2 (best arabidopsis hit)
104599293	-1.04215	Down	XM_010261777.2	Vitis vinifera hypothetical protein LOC100267943 (LOC100267943), mRNA
104599293	-1.04215	Down	XM_010261764.2	Vitis vinifera hypothetical protein LOC100267943 (LOC100267943), mRNA
104588680	-1.04639	Down	XM_010246702.2	Leucine-rich repeat protein kinase family protein (best arabidopsis hit)
104609412	-1.05275	Down	XM_019199788.1	Leucine-rich repeat protein kinase family protein (best arabidopsis hit)
104592524	-1.0819	Down	XM_010251943.2	Leucine-rich repeat protein kinase family protein (best arabidopsis hit)
104598189	-1.08744	Down	XM_019197881.1	Leucine-rich repeat protein kinase family protein (best arabidopsis hit)
104602750	-1.11481	Down	XM_010266543.2	Leucine-rich repeat transmembrane protein kinase family protein (best arabidopsis hit)
104610815	-1.13316	Down	XM_010277610.2
104612709	-1.14279	Down	XM_010280250.2
104595086	-1.15455	Down	XM_019197383.1	ABC-2 type transporter family protein (best arabidopsis hit)
104595086	-1.15455	Down	XM_010255666.2	ABC-2 type transporter family protein (best arabidopsis hit)
104591014	-1.16787	Down	XM_010249784.1
104606319	-1.16993	Down	XM_010271454.2
104587274	-1.17861	Down	XM_010244818.2	Disease resistance protein (TIR-NBS-LRR class) family (best arabidopsis hit)
109115925	-1.19644	Down	XM_019200561.1	BRI1-associated receptor kinase (best arabidopsis hit)
104609754	-1.20311	Down	XM_010276134.1	Leucine-rich repeat protein kinase family protein (best arabidopsis hit)
104609754	-1.20311	Down	XM_010276135.1	Leucine-rich repeat protein kinase family protein (best arabidopsis hit)
104609754	-1.20311	Down	XM_010276129.1	Leucine-rich repeat protein kinase family protein (best arabidopsis hit)
104609754	-1.20311	Down	XM_010276131.1	Leucine-rich repeat protein kinase family protein (best arabidopsis hit)
104609754	-1.20311	Down	XM_010276133.1
104609754	-1.20311	Down	XM_010276132.1	Leucine-rich repeat protein kinase family protein (best arabidopsis hit)
104609754	-1.20311	Down	XM_010276130.1	Leucine-rich repeat protein kinase family protein (best arabidopsis hit)
104590604	-1.21267	Down	XM_019196541.1	Cysteine-rich RLK (RECEPTOR-like protein kinase) 10 (best arabidopsis hit)
104590604	-1.21267	Down	XM_019196540.1	Cysteine-rich RLK (RECEPTOR-like protein kinase) 10 (best arabidopsis hit)
104590604	-1.21267	Down	XM_019196539.1	Cysteine-rich RLK (RECEPTOR-like protein kinase) 10 (best arabidopsis hit)
104602903	-1.2307	Down	XM_010266761.2	Vitis vinifera hypothetical protein LOC100267893 (LOC100267893), mRNA
104592443	-1.24386	Down	XM_010251818.2	Oryza sativa Japonica Group cDNA clone:J013001J06, full insert sequence
104589379	-1.27019	Down	XM_010247693.2
104589379	-1.27019	Down	XM_010247685.2
104589379	-1.27019	Down	XM_010247700.1
104589379	-1.27019	Down	XM_010247703.2
109114949	-1.27666	Down	XM_019198437.1	BRI1-associated receptor kinase (best arabidopsis hit)
104613299	-1.28821	Down	XM_010281066.2	Vitis vinifera hypothetical protein LOC100262836 (LOC100262836), mRNA
104610479	-1.29554	Down	XM_019199942.1	NB-ARC domain-containing disease resistance protein (best arabidopsis hit)
104598877	-1.30892	Down	XM_010261151.2
104598877	-1.30892	Down	XM_010261149.2
109114283	-1.31759	Down	XM_019196633.1
104586801	-1.32048	Down	XM_010244153.2	BAK1-interacting receptor-like kinase 1 (best arabidopsis hit)
104595280	-1.32725	Down	XM_010255953.2	Pleiotropic drug resistance 12 (best arabidopsis hit)
104595280	-1.32725	Down	XM_010255952.2	Pleiotropic drug resistance 12 (best arabidopsis hit)
104595280	-1.32725	Down	XM_019197349.1	Pleiotropic drug resistance 12 (best arabidopsis hit)
104594742	-1.33009	Down	XM_010255195.2	Leucine-rich repeat protein kinase family protein (best arabidopsis hit)
104608712	-1.34063	Down	XM_010274768.1	PVitis vinifera hypothetical protein LOC100258246, transcript variant 2 (LOC100258246), mRNA
104586076	-1.34479	Down	XM_010243187.2
104586076	-1.34479	Down	XM_010243179.2
104586076	-1.34479	Down	XM_010243182.2
104586076	-1.34479	Down	XM_010243180.2
104586076	-1.34479	Down	XM_010243183.2
104586076	-1.34479	Down	XM_010243184.2
104601548	-1.3453	Down	XM_010264915.2	Disease resistance protein (TIR-NBS-LRR class) family (best arabidopsis hit)
104601548	-1.3453	Down	XM_010264916.2	Disease resistance protein (TIR-NBS-LRR class) family (best arabidopsis hit)
104601548	-1.3453	Down	XM_010264914.2	Disease resistance protein (TIR-NBS-LRR class) family (best arabidopsis hit)
104601548	-1.3453	Down	XM_019198491.1	Disease resistance protein (TIR-NBS-LRR class) family (best arabidopsis hit)
104598441	-1.34662	Down	XM_019198003.1	Vitis vinifera hypothetical protein LOC100242290 (LOC100242290), mRNA
109114067	-1.34801	Down	XM_019196137.1	Arabidopsis thaliana protein kinase family protein (AT4G23160) mRNA, complete cds
104590599	-1.36194	Down	XM_010249314.2	Cysteine-rich RLK (RECEPTOR-like protein kinase) 10 (best arabidopsis hit)
104589089	-1.36612	Down	XM_010247278.2	Vitis vinifera hypothetical protein LOC100267564 (LOC100267564), mRNA
109115165	-1.37331	Down	XM_019198858.1	BRI1-associated receptor kinase (best arabidopsis hit)
104592703	-1.38239	Down	XM_010252159.2	Phytosulfokin receptor 1 (best arabidopsis hit)
104594685	-1.39735	Down	XM_010255094.2	ABC-2 type transporter family protein (best arabidopsis hit)
104589794	-1.41315	Down	XM_010248230.1	Leucine-rich repeat protein kinase family protein (best arabidopsis hit)
104589737	-1.41322	Down	XM_010248158.2	Leucine-rich repeat protein kinase family protein (best arabidopsis hit)
104589737	-1.41322	Down	XM_010248156.2	Leucine-rich repeat protein kinase family protein (best arabidopsis hit)
104589737	-1.41322	Down	XM_010248157.2	Leucine-rich repeat protein kinase family protein (best arabidopsis hit)
104612209	-1.41781	Down	XM_010279556.2	Seven transmembrane MLO family protein (best arabidopsis hit)
104610964	-1.41986	Down	XM_010277835.1
104586370	-1.42163	Down	XM_010243575.2	U-box domain-containing protein kinase family protein (best arabidopsis hit)
104586370	-1.42163	Down	XM_010243577.2	U-box domain-containing protein kinase family protein (best arabidopsis hit)
104586370	-1.42163	Down	XM_010243576.2	U-box domain-containing protein kinase family protein (best arabidopsis hit)
104586370	-1.42163	Down	XM_010243578.2	U-box domain-containing protein kinase family protein (best arabidopsis hit)
104604919	-1.42518	Down	XM_019199029.1
104604919	-1.42518	Down	XM_010269497.2	Cysteine-rich RLK (RECEPTOR-like protein kinase) 7 (best arabidopsis hit)
104604919	-1.42518	Down	XM_019199030.1
104598673	-1.43682	Down	XM_010260853.2	Leucine-rich repeat protein kinase family protein (best arabidopsis hit)
104588825	-1.44089	Down	XM_010246930.2
104613421	-1.44845	Down	XR_737954.2	NB-ARC domain-containing disease resistance protein (best arabidopsis hit)
104613421	-1.44845	Down	XM_010281225.2	NB-ARC domain-containing disease resistance protein (best arabidopsis hit)
104613421	-1.44845	Down	XR_737956.2	NB-ARC domain-containing disease resistance protein (best arabidopsis hit)
104613421	-1.44845	Down	XR_737950.2	NB-ARC domain-containing disease resistance protein (best arabidopsis hit)
104613421	-1.44845	Down	XR_737953.2	NB-ARC domain-containing disease resistance protein (best arabidopsis hit)
104586097	-1.45483	Down	XR_733400.2	TSA: Lactuca sativa Letassy_X1_20535 mRNA sequence
104586097	-1.45483	Down	XR_733401.2	TSA: Lactuca sativa Letassy_X1_20535 mRNA sequence
104605541	-1.52348	Down	XM_010270349.2	Vitis vinifera hypothetical protein LOC100247421 (LOC100247421), mRNA
104593144	-1.53209	Down	XM_010252861.2	Cysteine-rich RLK (RECEPTOR-like protein kinase) 3 (best arabidopsis hit)
104587388	-1.53328	Down	XM_019196009.1
104587388	-1.53328	Down	XM_010244979.2
104587388	-1.53328	Down	XM_010244984.2
104607443	-1.55399	Down	XM_019199438.1	Vitis vinifera putative disease resistance protein RGA3-like (LOC100253197), mRNA.
109114080	-1.55446	Down	XM_019196151.1	Populus trichocarpa clone 177919 NBS type disease resistance protein mRNA, complete cds.
104611243	-1.5831	Down	XM_010278224.2
104601613	-1.59758	Down	XM_010265017.2	Disease resistance protein (TIR-NBS-LRR class) family (best arabidopsis hit)
104601613	-1.59758	Down	XM_019198496.1	Disease resistance protein (TIR-NBS-LRR class) family (best arabidopsis hit)
104601613	-1.59758	Down	XM_010265016.2	Disease resistance protein (TIR-NBS-LRR class) family (best arabidopsis hit)
104611662	-1.61022	Down	XM_010278830.2	Hordeum vulgare subsp. vulgare mRNA for predicted protein, partial cds, clone: NIASHv3149K09
104601998	-1.61402	Down	XM_010265768.2	NB-ARC domain-containing disease resistance protein (best arabidopsis hit)
104601998	-1.61402	Down	XM_010265569.2	NB-ARC domain-containing disease resistance protein (best arabidopsis hit)
104601998	-1.61402	Down	XM_010265837.2	NB-ARC domain-containing disease resistance protein (best arabidopsis hit)
104591507	-1.61523	Down	XM_010250359.2
104585707	-1.62073	Down	XM_019200533.1	Cysteine-rich RLK (RECEPTOR-like protein kinase) 10 (best arabidopsis hit)
104585707	-1.62073	Down	XM_019200534.1	Cysteine-rich RLK (RECEPTOR-like protein kinase) 10 (best arabidopsis hit)
104590652	-1.67295	Down	XR_734144.2
104592304	-1.69767	Down	XM_010251605.2	Pleiotropic drug resistance 4 (best arabidopsis hit)
104592932	-1.71479	Down	XM_010252484.2	Leucine-rich repeat protein kinase family protein (best arabidopsis hit)
104613404	-1.71649	Down	XM_010281198.2	ABC-2 type transporter family protein (best arabidopsis hit)
104586759	-1.73431	Down	XM_010244092.2	ABC2 homolog 6 (best arabidopsis hit)
104591010	-1.7556	Down	XM_010249781.1	ABC-2 type transporter family protein (best arabidopsis hit)
104592087	-1.76993	Down	XM_010251261.1
104603450	-1.79355	Down	XM_010267475.2	ABC-2 type transporter family protein (best arabidopsis hit)
104600953	-1.79721	Down	XM_010264126.2	Leucine-rich repeat receptor-like protein kinase family protein (best arabidopsis hit)
104590619	-1.81207	Down	XM_010249335.1
104608798	-1.86173	Down	XM_019199667.1
104597542	-1.86258	Down	XM_010259144.2	Receptor-like protein kinase 1 (best arabidopsis hit)
104598452	-1.89501	Down	XM_010260523.2	Disease resistance protein (CC-NBS-LRR class) family (best arabidopsis hit)
104603807	-1.89607	Down	XM_010267959.2
104603807	-1.89607	Down	XM_010267960.1
104603807	-1.89607	Down	XM_010267962.1
104603807	-1.89607	Down	XM_010267961.2
104603807	-1.89607	Down	XM_010267963.2
104610898	-1.90793	Down	XM_010277746.2	ERECTA-like 1 (best arabidopsis hit)
104610898	-1.90793	Down	XM_010277755.2	ERECTA-like 1 (best arabidopsis hit)
104609959	-1.94126	Down	XM_010276412.2
104612577	-1.95693	Down	XR_737828.2
104612577	-1.95693	Down	XR_737829.2
104612577	-1.95693	Down	XM_010280028.2
104598780	-2.01462	Down	XM_010260995.2
109114437	-2.02335	Down	XM_019197108.1	NB-ARC domain-containing disease resistance protein (best arabidopsis hit)
104612121	-2.05572	Down	XM_019200636.1	Leucine-rich repeat protein kinase family protein (best arabidopsis hit)
104590064	-2.07505	Down	XM_010248584.2	PEP1 receptor 1 (best arabidopsis hit)
104601536	-2.08052	Down	XM_019198474.1	Disease resistance protein (TIR-NBS-LRR class) family (best arabidopsis hit)
104601536	-2.08052	Down	XM_010264894.2	Disease resistance protein (TIR-NBS-LRR class) family (best arabidopsis hit)
104601536	-2.08052	Down	XM_019198473.1	Disease resistance protein (TIR-NBS-LRR class) family (best arabidopsis hit)
104601536	-2.08052	Down	XM_010264896.2	Disease resistance protein (TIR-NBS-LRR class) family (best arabidopsis hit)
104601536	-2.08052	Down	XM_019198475.1	Disease resistance protein (TIR-NBS-LRR class) family (best arabidopsis hit)
104601536	-2.08052	Down	XM_010264893.2	Disease resistance protein (TIR-NBS-LRR class) family (best arabidopsis hit)
104595019	-2.08922	Down	XM_019197378.1	Pleiotropic drug resistance 3 (best arabidopsis hit)
104612143	-2.09388	Down	XM_019200221.1	Leucine-rich repeat protein kinase family protein (best arabidopsis hit)
104607211	-2.18781	Down	XM_019199389.1
104592994	-2.19688	Down	XR_002022452.1	Vitis vinifera hypothetical protein LOC100240962 (LOC100240962), mRNA
104592994	-2.19688	Down	XM_019196974.1	Vitis vinifera hypothetical protein LOC100240962 (LOC100240962), mRNA
104592994	-2.19688	Down	XR_002022451.1	Vitis vinifera hypothetical protein LOC100240962 (LOC100240962), mRNA
104592994	-2.19688	Down	XR_002022454.1	Vitis vinifera hypothetical protein LOC100240962 (LOC100240962), mRNA
104592994	-2.19688	Down	XM_019196973.1	Vitis vinifera hypothetical protein LOC100240962 (LOC100240962), mRNA
104592994	-2.19688	Down	XR_002022453.1	Vitis vinifera hypothetical protein LOC100240962 (LOC100240962), mRNA
104589772	-2.21619	Down	XM_010248207.2	Leucine-rich repeat transmembrane protein kinase (best arabidopsis hit)
104613093	-2.31496	Down	XM_010280823.2	Vitis vinifera hypothetical protein LOC100249092 (LOC100249092), mRNA
104611970	-2.41214	Down	XM_010279277.1	Populus trichocarpa predicted protein, mRNA
104613403	-2.49934	Down	XM_010281197.2	Vitis vinifera hypothetical protein LOC100267086 (LOC100267086), mRNA
104613403	-2.49934	Down	XM_010281195.2	PVitis vinifera hypothetical protein LOC100267086 (LOC100267086), mRNA
104606321	-2.52454	Down	XM_010271457.2	Vitis vinifera hypothetical protein LOC100267086 (LOC100267086), mRNA
104599489	-2.54066	Down	XM_010262049.1	Seven transmembrane MLO family protein (best arabidopsis hit)
104599489	-2.54066	Down	XM_010262050.2	Seven transmembrane MLO family protein (best arabidopsis hit)
104602712	-2.54066	Down	XR_736107.2
104587178	-2.54815	Down	XM_019195975.1
109114966	-2.55858	Down	XM_019198469.1	Brassica rapa subsp. pekinensis isolate BrTNL10 disease resistance protein gene, complete cds.
104607127	-2.58579	Down	XM_010272660.2	Pleiotropic drug resistance 9 (best arabidopsis hit)
104607127	-2.58579	Down	XM_019199390.1	Pleiotropic drug resistance 9 (best arabidopsis hit)
104599975	-2.6089	Down	XM_010262750.2	Leucine-rich receptor-like protein kinase family protein (best arabidopsis hit)
104607284	-2.62289	Down	XM_010272899.2	Vitis vinifera hypothetical protein LOC100249092 (LOC100249092), mRNA
104612313	-2.64918	Down	XM_019200254.1	Protein kinase family protein with leucine-rich repeat domain (best arabidopsis hit)
109114482	-2.69196	Down	XM_019197169.1
104589074	-2.71058	Down	XM_010247259.2
109114618	-2.75789	Down	XM_019197558.1	Populus trichocarpa clone 177919 NBS type disease resistance protein mRNA, complete cds.
104606322	-2.79804	Down	XM_010271459.1	ABC-2 type transporter family protein (best arabidopsis hit)
104591173	-2.90927	Down	XM_010249960.1	Leucine-rich repeat protein kinase family protein (best arabidopsis hit)
104602656	-3.00009	Down	XM_010266433.1	Seven transmembrane MLO family protein (best arabidopsis hit)
104597258	-3.00495	Down	XM_010258713.2	Inflorescence meristem receptor-like kinase 2 (best arabidopsis hit)
104586926	-3.03123	Down	XM_010244330.2	Pleiotropic drug resistance 11 (best arabidopsis hit)
104599206	-3.1082	Down	XM_010261646.1
104597340	-3.21798	Down	XM_010258812.2	Leucine-rich repeat protein kinase family protein (best arabidopsis hit)
104613104	-3.29554	Down	XM_010280800.2	ABC-2 type transporter family protein (best arabidopsis hit)
104594816	-3.33573	Down	XM_010255308.1	Seven transmembrane MLO family protein (best arabidopsis hit)
104596362	-3.44755	Down	XM_019197648.1	Leucine-rich repeat protein kinase family protein (best arabidopsis hit)
104598308	-3.44755	Down	XM_010260315.2	white-brown complex homolog protein 11 (best arabidopsis hit)
104588774	-3.44764	Down	XM_010246848.2	LRR and NB-ARC domains-containing disease resistance protein (best arabidopsis hit)
104585978	-3.45725	Down	XM_010243048.2	Leucine-rich receptor-like protein kinase family protein (best arabidopsis hit)
104596903	-3.51794	Down	XM_010258223.2	Leucine-rich repeat receptor-like protein kinase family protein (best arabidopsis hit)
104593340	-3.56736	Down	XM_010253098.2	Vitis vinifera hypothetical protein LOC100251471 (LOC100251471), mRNA
104603307	-3.58505	Down	XM_010267308.1	NB-ARC domain-containing disease resistance protein (best arabidopsis hit)
104593418	-3.68006	Down	XM_010253244.2
104601259	-3.70201	Down	XM_010264541.2	Pleiotropic drug resistance 3 (best arabidopsis hit)
104593681	-3.76947	Down	XM_010253647.1	Heat shock cognate protein 70-1 (best arabidopsis hit)
104612576	-3.77377	Down	XM_010280023.2
104612576	-3.77377	Down	XM_010280027.1	STRUBBELIG-receptor family 3 (best arabidopsis hit)
104612576	-3.77377	Down	XM_019200312.1
104612576	-3.77377	Down	XM_010280021.2
104612576	-3.77377	Down	XM_010280020.2
104612576	-3.77377	Down	XM_010280024.2
104612576	-3.77377	Down	XM_010280025.2
104612576	-3.77377	Down	XM_010280026.2
104591392	-3.84162	Down	XM_019196689.1	Leucine-rich repeat transmembrane protein kinase (best arabidopsis hit)
104601243	-3.98308	Down	XM_010264517.2	Leucine-rich repeat protein kinase family protein (best arabidopsis hit)
104603470	-4.21754	Down	XM_010267514.2	Brassica napus polygalacturonase inhibitor protein (PGIP1) mRNA, complete cds
104592321	-4.27211	Down	XM_010251628.2
104591463	-4.29554	Down	XM_010250307.2
104603579	-4.35386	Down	XM_010267644.1	CGN-51770 Cherry of Early Development Stage Coffea canephora cDNA clone cccwc22w12c12 5', mRNA sequence
104613252	-4.38281	Down	XM_010280984.2
104608751	-4.44755	Down	XM_010274835.2
104596268	-4.51794	Down	XM_010257348.1
104596904	-4.73443	Down	XM_010258224.2	Leucine-rich repeat receptor-like protein kinase family protein (best arabidopsis hit)
109115361	-5.00826	Down	XM_019199307.1	Populus trichocarpa clone 177919 NBS type disease resistance protein mRNA, complete cds
104603594	-5.01233	Down	XM_010267658.1	Protein kinase family protein with leucine-rich repeat domain (best arabidopsis hit)
104608400	-5.01303	Down	XM_010274373.2	Leucine-rich repeat transmembrane protein kinase (best arabidopsis hit)
104604924	-5.0984	Down	XM_010269504.2	Cysteine-rich RLK (RECEPTOR-like protein kinase) 10 (best arabidopsis hit)
104604924	-5.0984	Down	XM_010269503.2
104598479	-5.16758	Down	XM_010260560.2	Leucine-rich repeat protein kinase family protein (best arabidopsis hit)
109114218	-5.41102	Down	XM_019196542.1	Cysteine-rich RLK (RECEPTOR-like protein kinase) 8 (best arabidopsis hit)
104597508	-5.64495	Down	XM_010259088.2
104605002	-6.27526	Down	XM_019199026.1	Cysteine-rich RLK (RECEPTOR-like protein kinase) 25 (best arabidopsis hit)
104605861	-6.29554	Down	XM_010270797.1
104595283	-7.22288	Down	XM_010255956.2	Pleiotropic drug resistance 12 (best arabidopsis hit)
CK0-VS-GL20
104610760	11.2814	Up	XM_010277537.1	Leucine-rich receptor-like protein kinase family protein (best arabidopsis hit)
109113877	10.4838	Up	XM_019196562.1
104605248	9.96852	Up	XM_010269933.1	Leucine-rich repeat protein kinase family protein (best arabidopsis hit)
104603519	9.43061	Up	XM_010267572.1	Receptor-like protein kinase 1 (best arabidopsis hit)
104597322	9.19205	Up	XM_010258800.2	Leucine-rich repeat protein kinase family protein (best arabidopsis hit)
104593881	9.03473	Up	XM_010253939.1	Vitis vinifera hypothetical protein LOC100262527 (LOC100262527), mRNA
104593881	9.03473	Up	XM_010253940.1	Vitis vinifera hypothetical protein LOC100262527 (LOC100262527), mRNA
104594982	8.23686	Up	XM_010255536.1	NB-ARC domain-containing disease resistance protein (best arabidopsis hit)
104586296	8.23244	Up	XM_019200659.1
104607584	8.15767	Up	XM_010273253.2	Leucine-rich repeat transmembrane protein kinase family protein (best arabidopsis hit)
104591075	7.83521	Up	XM_010249870.2	U-box domain-containing protein kinase family protein (best arabidopsis hit)
104593624	7.76531	Up	XM_010253569.2	Leucine-rich repeat protein kinase family protein (best arabidopsis hit)
104612315	7.63608	Up	XM_019200253.1	Leucine-rich repeat receptor-like protein kinase family protein (best arabidopsis hit)
104597185	7.47866	Up	XM_010258616.2
104599231	7.31308	Up	XM_010261678.2	ABC-2 type transporter family protein (best arabidopsis hit)
104593886	7.29096	Up	XM_010253950.2	Leucine-rich repeat protein kinase family protein (best arabidopsis hit)
104594424	7.1411	Up	XM_010254708.1	Arabidopsis thaliana protein kinase family protein
104593604	7.1348	Up	XM_010253535.2	Medicago truncatula NB-LRR type disease resistance protein (MTR_7g089080) mRNA, complete cds
104593884	6.91754	Up	XM_010253948.2	Vitis vinifera hypothetical protein LOC100262527 (LOC100262527), mRNA
104593882	6.84686	Up	XM_010253942.2	Leucine-rich repeat protein kinase family protein (best arabidopsis hit)
104593882	6.84686	Up	XM_010253941.2	Leucine-rich repeat protein kinase family protein (best arabidopsis hit)
104593882	6.84686	Up	XM_010253943.2	Leucine-rich repeat protein kinase family protein (best arabidopsis hit)
104608833	6.73502	Up	XM_010274925.1
104585852	6.70247	Up	XM_010242862.1	Vitis vinifera probable disease resistance protein RDL6/RF9-like (LOC100258927), mRNA.
104608017	6.56235	Up	XM_010273854.2	Leucine-rich repeat protein kinase family protein (best arabidopsis hit)
104605540	6.52137	Up	XM_010270348.2	Leucine-rich repeat transmembrane protein kinase family protein (best arabidopsis hit)
104593625	6.47925	Up	XM_019197083.1	Leucine-rich repeat protein kinase family protein (best arabidopsis hit)
104596798	6.4383	Up	XM_010258090.1	NB-ARC domain-containing disease resistance protein (best arabidopsis hit)
104591141	6.40727	Up	XM_010249927.2
109114226	6.34314	Up	XM_019196556.1	NB-ARC domain-containing disease resistance protein (best arabidopsis hit)
104601616	6.30492	Up	XM_010265020.2	N010C07 Populus bark cDNA library Populus tremula x Populus tremuloides cDNA 5 prime, mRNA sequence
104599990	6.22356	Up	XM_010262772.2	ABC2 homolog 6 (best arabidopsis hit)
104599990	6.22356	Up	XM_010262773.2	ABC2 homolog 6 (best arabidopsis hit)
104599990	6.22356	Up	XM_010262776.2	ABC2 homolog 6 (best arabidopsis hit)
104599990	6.22356	Up	XM_019198212.1	ABC2 homolog 6 (best arabidopsis hit)
104599499	6.13164	Up	XM_010262063.2	LRR and NB-ARC domains-containing disease resistance protein (best arabidopsis hit)
104590127	5.97117	Up	XM_010248664.2	Leucine-rich repeat protein kinase family protein (best arabidopsis hit)
104607877	5.95702	Up	XM_019199499.1
104607877	5.95702	Up	XM_010273633.2
104591552	5.80208	Up	XM_010250420.2	Leucine-rich repeat protein kinase family protein (best arabidopsis hit)
104605365	5.74169	Up	XM_010270101.1	Leucine-rich receptor-like protein kinase family protein (best arabidopsis hit)
104591051	5.64765	Up	XM_010249850.2	U-box domain-containing protein kinase family protein (best arabidopsis hit)
104588068	5.40727	Up	XM_010245873.2
109113888	5.39655	Up	XM_019199492.1
109113888	5.39655	Up	XM_019199493.1	NB-ARC domain-containing disease resistance protein (best arabidopsis hit)
104611679	5.28177	Up	XM_010278852.2
104588096	5.27603	Up	XM_010245917.2
104590630	5.17142	Up	XM_010249349.2	Vitis vinifera hypothetical protein LOC100255549 (LOC100255549), mRNA
104591151	5.16911	Up	XM_010249937.2	U-box domain-containing protein kinase family protein (best arabidopsis hit)
104595065	5.16911	Up	XM_010255631.2
104607433	5.13164	Up	XM_019199440.1	Leucine-rich repeat transmembrane protein kinase protein (best arabidopsis hit)
104607861	5.12268	Up	XM_010273616.2	Medicago truncatula NB-LRR type disease resistance protein (MTR_7g089080) mRNA, complete cds
104606830	5.06912	Up	XM_010272220.1
104591024	5.03346	Up	XM_010249796.2	PEP1 receptor 1 (best arabidopsis hit)
104608457	4.97117	Up	XM_019199609.1	Triticum aestivum cDNA, clone: WT012_K21, cultivar: Chinese Spring
104596708	4.94741	Up	XM_010257966.1	Disease resistance protein (CC-NBS-LRR class) family (best arabidopsis hit)
104603085	4.92567	Up	XM_010267029.2	ABC-2 type transporter family protein (best arabidopsis hit)
104612351	4.92498	Up	XM_010279739.2	cysteine-rich RLK (RECEPTOR-like protein kinase) 10 (best arabidopsis hit)
104590731	4.89985	Up	XR_002022311.1	Leucine-rich repeat transmembrane protein kinase (best arabidopsis hit)
104592222	4.87467	Up	XM_010251450.2	NB-ARC domain-containing disease resistance protein (best arabidopsis hit)
104604238	4.80181	Up	XM_010268510.2	Vitis vinifera hypothetical protein LOC100260741 (LOC100260741), mRNA
104607873	4.79492	Up	XM_019199494.1
104590732	4.73571	Up	XM_019196563.1	Leucine-rich repeat transmembrane protein kinase (best arabidopsis hit)
104609350	4.72165	Up	XM_010275641.2	Flavin-binding monooxygenase family protein (best arabidopsis hit)
104589421	4.7166	Up	XM_010247747.2	NB-ARC domain-containing disease resistance protein (best arabidopsis hit)
104589421	4.7166	Up	XM_010247748.2	NB-ARC domain-containing disease resistance protein (best arabidopsis hit)
104609681	4.7166	Up	XM_010276052.2
104588789	4.6701	Up	XM_010246869.2
104604923	4.6386	Up	XM_010269500.1
104604923	4.6386	Up	XM_010269501.1
104591172	4.58415	Up	XM_010249959.1	Populus trichocarpa nbs-lrr resistance protein, mRNA.
104599355	4.5718	Up	XM_010261868.1	PEP1 receptor 1 (best arabidopsis hit)
104604550	4.55047	Up	XM_010268938.1	White-brown complex homolog protein 11 (best arabidopsis hit)
104593883	4.48742	Up	XM_010253946.2	Leucine-rich repeat protein kinase family protein (best arabidopsis hit)
104593883	4.48742	Up	XM_010253947.2
104591393	4.47488	Up	XM_010250180.2	Receptor-like kinase in flowers 1 (best arabidopsis hit)
104588742	4.40727	Up	XM_019196194.1	Leucine-rich repeat protein kinase family protein (best arabidopsis hit)
104609218	4.22949	Up	XM_010275472.2	Leucine-rich receptor-like protein kinase family protein (best arabidopsis hit)
104596705	4.20564	Up	XM_010257959.1
104596406	4.15673	Up	XM_019197769.1
104587321	4.15125	Up	XM_010244876.1
104596780	4.11569	Up	XM_010258066.2	Leucine-rich repeat receptor-like protein kinase family protein (best arabidopsis hit)
104590016	3.8937	Up	XM_010248511.2	Vitis vinifera hypothetical protein LOC100260741 (LOC100260741), mRNA
104588290	3.86161	Up	XM_019196123.1	Leucine-rich repeat transmembrane protein kinase (best arabidopsis hit)
104588283	3.8413	Up	XM_010246151.2	Vitis vinifera hypothetical protein LOC100256223 (LOC100256223), mRNA
104588283	3.8413	Up	XM_010246154.2	Leucine-rich repeat transmembrane protein kinase (best arabidopsis hit)
104588283	3.8413	Up	XM_010246148.2	Leucine-rich repeat transmembrane protein kinase (best arabidopsis hit)
104588283	3.8413	Up	XM_010246147.2	Leucine-rich repeat transmembrane protein kinase (best arabidopsis hit)
104588283	3.8413	Up	XM_019196126.1	Leucine-rich repeat transmembrane protein kinase (best arabidopsis hit)
104588283	3.8413	Up	XM_010246146.2	Leucine-rich repeat transmembrane protein kinase (best arabidopsis hit)
104588283	3.8413	Up	XM_010246149.2	Leucine-rich repeat transmembrane protein kinase (best arabidopsis hit)
104588283	3.8413	Up	XM_010246152.2	Leucine-rich repeat transmembrane protein kinase (best arabidopsis hit)
104588283	3.8413	Up	XM_010246150.2	Leucine-rich repeat transmembrane protein kinase (best arabidopsis hit)
104608435	3.82095	Up	XM_010274440.2
104608435	3.82095	Up	XM_010274439.2	Leucine-rich repeat transmembrane protein kinase (best arabidopsis hit)
104612976	3.80846	Up	XM_010280650.2
104607018	3.7906	Up	XM_019199377.1	Leucine-rich repeat receptor-like protein kinase family protein (best arabidopsis hit)
109114065	3.72454	Up	XM_019196121.1	Leucine-rich repeat transmembrane protein kinase (best arabidopsis hit)
104600934	3.71307	Up	XM_010264108.2	ABC-2 type transporter family protein (best arabidopsis hit)
104588225	3.67998	Up	XM_010246070.2	Root hair specific 16 (best arabidopsis hit)
104588925	3.62143	Up	XM_010247051.2	Protein kinase family protein with ARM repeat domain (best arabidopsis hit)
104588925	3.62143	Up	XR_733872.2	Protein kinase family protein with ARM repeat domain (best arabidopsis hit)
104588925	3.62143	Up	XM_010247050.2	Protein kinase family protein with ARM repeat domain (best arabidopsis hit)
104588925	3.62143	Up	XR_733873.2	Protein kinase family protein with ARM repeat domain (best arabidopsis hit)
104604432	3.51598	Up	XM_010268757.2
104604499	3.39461	Up	XM_010268862.2	ABC-2 and Plant PDR ABC-type transporter family protein (best arabidopsis hit)
104586413	3.33466	Up	XM_010243644.1	Leucine-rich repeat protein kinase family protein (best arabidopsis hit)
104590814	3.33061	Up	XM_010249567.2	Leucine-rich repeat protein kinase family protein (best arabidopsis hit)
109115234	3.27603	Up	XM_019199025.1
104597183	3.24628	Up	XM_010258614.2
104590173	3.20564	Up	XM_010248721.1	cysteine-rich RLK (RECEPTOR-like protein kinase) 10 (best arabidopsis hit)
104589334	3.20564	Up	XM_010247614.1	Leucine-rich repeat receptor-like protein kinase family protein (best arabidopsis hit)
104605073	3.20244	Up	XM_010269690.1
104612241	3.0969	Up	XM_010279593.2
104611257	3.07354	Up	XM_019200087.1	Pleiotropic drug resistance 9 (best arabidopsis hit)
104600444	3.06938	Up	XM_019198298.1
104601297	3.02405	Up	XM_010264588.1	Leucine-rich repeat protein kinase family protein (best arabidopsis hit)
104596219	2.96006	Up	XM_010257289.2
104610288	2.95908	Up	XM_010276836.2	ATP-binding cassette 14 (best arabidopsis hit)
104596137	2.90608	Up	XM_010257169.2	PR5-like receptor kinase (best arabidopsis hit); expressed protein (best rice hit)
104589746	2.87803	Up	XM_010248168.2	Vitis vinifera hypothetical protein LOC100261772 (LOC100261772), mRNA
104587679	2.84802	Up	XM_010245378.2	Leucine-rich repeat transmembrane protein kinase (best arabidopsis hit)
104587524	2.83949	Up	XM_010245173.1
104607374	2.82461	Up	XM_010273011.2	Glycine max cv Williams 82 BAC clone Gm_ISb001_091_F11, complete sequence.
104594307	2.77841	Up	XM_010254549.2	Leucine-rich receptor-like protein kinase family protein (best arabidopsis hit)
104594307	2.77841	Up	XM_010254548.2	Leucine-rich receptor-like protein kinase family protein (best arabidopsis hit)
104594307	2.77841	Up	XM_019197174.1	Leucine-rich receptor-like protein kinase family protein (best arabidopsis hit)
104590185	2.77124	Up	XM_010248739.2	Seven transmembrane MLO family protein (best arabidopsis hit)
104590185	2.77124	Up	XM_010248738.2	Seven transmembrane MLO family protein (best arabidopsis hit)
104599881	2.75211	Up	XM_010262629.2	Triticum aestivum cDNA, clone: WT012_K21, cultivar: Chinese Spring
104592365	2.74169	Up	XM_010251704.2	NB-ARC domain-containing disease resistance protein (best arabidopsis hit)
104592365	2.74169	Up	XM_010251705.2	NB-ARC domain-containing disease resistance protein (best arabidopsis hit)
104610403	2.72961	Up	XM_010276997.2	Osmotin 34 (best arabidopsis hit); expressed protein (best rice hit)
104593623	2.71149	Up	XM_010253568.2	Leucine-rich repeat protein kinase family protein (best arabidopsis hit)
104590153	2.69214	Up	XM_010248700.2	Leucine-rich repeat protein kinase family protein (best arabidopsis hit)
104590153	2.69214	Up	XM_010248706.2
104590153	2.69214	Up	XM_019196426.1	Leucine-rich repeat protein kinase family protein (best arabidopsis hit)
104609887	2.67905	Up	XM_010276315.1	zinc finger protein-related (best arabidopsis hit); E3 ubiquitin ligase, putative, expressed (best rice hit)
104607883	2.64789	Up	XM_010273639.2	NB-ARC domain-containing disease resistance protein (best arabidopsis hit)
104607124	2.60729	Up	XM_010272655.2	Pleiotropic drug resistance 9 (best arabidopsis hit)
104594711	2.59153	Up	XM_010255146.1	Protein kinase family protein with leucine-rich repeat domain (best arabidopsis hit)
104608031	2.58415	Up	XM_010273876.2	Arabidopsis thaliana putative receptor serine
104601657	2.58415	Up	XM_019198460.1	Transmembrane receptors;ATP binding (best arabidopsis hit)
104607857	2.5762	Up	XM_010273608.2	Triticum aestivum cDNA, clone: WT012_K21, cultivar: Chinese Spring
104604780	2.54641	Up	XM_010269303.2	Leucine-rich repeat receptor-like protein kinase family protein (best arabidopsis hit)
104600767	2.52883	Up	XM_010263906.2	Calcium sensing receptor (best arabidopsis hit)
104593403	2.51985	Up	XM_010253215.2	ATP-binding cassette 14 (best arabidopsis hit)
104600034	2.50415	Up	XM_010262830.2	Vitis vinifera hypothetical protein LOC100252764 (LOC100252764), mRNA
104600034	2.50415	Up	XM_010262829.2	Vitis vinifera hypothetical protein LOC100252764 (LOC100252764), mRNA
104600034	2.50415	Up	XR_735597.2	Vitis vinifera hypothetical protein LOC100252764 (LOC100252764), mRNA
104590628	2.48647	Up	XM_010249347.2	Vitis vinifera hypothetical protein LOC100259127 (LOC100259127), partial mRNA
104591138	2.46216	Up	XM_010249925.2	Leucine-rich repeat protein kinase family protein (best arabidopsis hit)
104592319	2.43638	Up	XM_010251626.2
104607125	2.42686	Up	XM_019199401.1	Pleiotropic drug resistance 9 (best arabidopsis hit)
104596781	2.31823	Up	XM_010258067.1	Leucine-rich repeat receptor-like protein kinase family protein (best arabidopsis hit)
104596781	2.31823	Up	XM_010258069.2	Leucine-rich repeat receptor-like protein kinase family protein (best arabidopsis hit)
104596159	2.30662	Up	XM_010257208.2	Vitis vinifera hypothetical protein LOC100262734 (LOC100262734), mRNA
104595503	2.28723	Up	XM_010256255.2	U-box domain-containing protein kinase family protein (best arabidopsis hit)
104596917	2.28021	Up	XM_010258237.2	Medicago truncatula NBS-LRR resistance-like protein 4U (MTR_4g080080) mRNA, complete cds
104592318	2.27417	Up	XM_010251624.1	pleiotropic drug resistance 12 (best arabidopsis hit)
104588202	2.26972	Up	XM_019196119.1
104607165	2.24073	Up	XM_010272724.2	Vitis vinifera hypothetical protein LOC100262734 (LOC100262734), mRNA
104607165	2.24073	Up	XM_010272725.1	Vitis vinifera hypothetical protein LOC100262734 (LOC100262734), mRNA
104607165	2.24073	Up	XM_010272723.2	Vitis vinifera hypothetical protein LOC100262734 (LOC100262734), mRNA
104590600	2.22338	Up	XM_010249315.2
104597141	2.20564	Up	XM_010258550.2
104602756	2.20564	Up	XM_010266554.2	Vitis vinifera hypothetical protein LOC100249779 (LOC100249779), mRNA
104608345	2.15188	Up	XM_010274302.2
104608345	2.15188	Up	XM_019199600.1
104590601	2.13164	Up	XM_010249317.1	Cysteine-rich RLK (RECEPTOR-like protein kinase) 10 (best arabidopsis hit)
104590601	2.13164	Up	XM_010249316.2	Cysteine-rich RLK (RECEPTOR-like protein kinase) 10 (best arabidopsis hit)
104592317	2.08508	Up	XM_010251623.2	Leucine-rich repeat protein kinase family protein (best arabidopsis hit)
104603396	2.08036	Up	XM_010267422.2
104588882	2.06344	Up	XM_010247004.2
104586363	2.06066	Up	XM_010243563.2	ABC transporter family protein (best arabidopsis hit)
104586807	2.05422	Up	XM_010244156.1	Vitis vinifera hypothetical protein LOC100251471 (LOC100251471), mRNA
104586807	2.05422	Up	XM_010244157.2	Vitis vinifera hypothetical protein LOC100251471 (LOC100251471), mRNA
104610114	2.03465	Up	XM_010276593.2	NB-ARC domain-containing disease resistance protein (best arabidopsis hit)
104588880	2.03363	Up	XM_010247003.2
104586721	2.03055	Up	XM_010244035.2	Leucine-rich repeat protein kinase family protein (best arabidopsis hit)
104601339	2.02383	Up	XM_010264622.2	Non-intrinsic ABC protein 12 (best arabidopsis hit)
104606831	2.02216	Up	XM_010272222.2
104606831	2.02216	Up	XR_736835.2
104606831	2.02216	Up	XM_019199353.1
104592763	2.01049	Up	XM_010252245.2
104601861	1.98118	Up	XM_010265352.2
104590174	1.97486	Up	XM_010248722.1	Cysteine-rich RLK (RECEPTOR-like protein kinase) 10 (best arabidopsis hit)
104590864	1.93834	Up	XM_010249620.2
104587429	1.93536	Up	XM_010245045.2	Leucine-rich repeat protein kinase family protein (best arabidopsis hit)
104586816	1.90501	Up	XM_010244179.2
104586816	1.90501	Up	XM_010244180.2
104586816	1.90501	Up	XM_010244181.2
104601948	1.87957	Up	XM_010265464.2
104601948	1.87957	Up	XM_010265466.2
104601948	1.87957	Up	XM_010265468.2
104601948	1.87957	Up	XM_010265465.2
104587411	1.81738	Up	XM_010245022.2
104587411	1.81738	Up	XM_010245023.2
104595282	1.81576	Up	XM_010255954.2	Pleiotropic drug resistance 12 (best arabidopsis hit)
104607447	1.75818	Up	XM_010273086.1	Populus trichocarpa cc-nbs-lrr resistance protein, mRNA
104610976	1.73206	Up	XM_010277854.2
104586019	1.73	Up	XM_010243112.2	Leucine-rich repeat protein kinase family protein (best arabidopsis hit)
104593371	1.72353	Up	XM_010253137.2	Seven transmembrane MLO family protein (best arabidopsis hit)
104593371	1.72353	Up	XM_010253135.2	Seven transmembrane MLO family protein (best arabidopsis hit)
104600964	1.72171	Up	XM_010264143.2	phosphoenolpyruvate carboxylase 4 (best arabidopsis hit)
104610856	1.71598	Up	XM_010277677.1	Glycine max probable leucine-rich repeat receptor-like protein kinase At5g49770-like (LOC100792249), mRNA
104592921	1.70894	Up	XM_010252467.2	Leucine-rich repeat protein kinase family protein (best arabidopsis hit)
104599488	1.68208	Up	XM_010262048.1
104599488	1.68208	Up	XM_010262047.1	Seven transmembrane MLO family protein (best arabidopsis hit)
104608207	1.66943	Up	XM_010274125.2
104608207	1.66943	Up	XM_010274124.2
104609769	1.66798	Up	XM_010276152.2	Leucine-rich repeat protein kinase family protein (best arabidopsis hit)
104609769	1.66798	Up	XM_019199828.1	Leucine-rich repeat protein kinase family protein (best arabidopsis hit)
104601646	1.66132	Up	XM_010265077.2	Vitis vinifera hypothetical protein LOC100261499 (LOC100261499), mRNA
104587983	1.66004	Up	XM_019196081.1	Disease resistance protein (CC-NBS-LRR class) family (best arabidopsis hit)
104595279	1.64088	Up	XM_010255951.2	Leucine-rich repeat protein kinase family protein (best arabidopsis hit)
104589771	1.627	Up	XM_010248204.1	Leucine-rich repeat transmembrane protein kinase (best arabidopsis hit)
104589771	1.627	Up	XM_010248205.1	Leucine-rich repeat transmembrane protein kinase (best arabidopsis hit)
104608431	1.62466	Up	XM_010274432.2	Triticum aestivum cDNA, clone: WT012_K21, cultivar: Chinese Spring
104608431	1.62466	Up	XM_010274434.2	Triticum aestivum cDNA, clone: WT012_K21, cultivar: Chinese Spring
104612984	1.62364	Up	XM_019200398.1	Leucine-rich repeat protein kinase family protein (best arabidopsis hit)
104593876	1.61638	Up	XM_010253930.2	Glycine max probable leucine-rich repeat receptor-like protein kinase At5g49770-like (LOC100792249), mRNA
104589384	1.613	Up	XM_019196338.1	Vitis vinifera hypothetical protein LOC100257868 (LOC100257868), mRNA
104589384	1.613	Up	XM_010247690.2	Vitis vinifera hypothetical protein LOC100257868 (LOC100257868), mRNA
104589384	1.613	Up	XM_010247691.2	Vitis vinifera hypothetical protein LOC100257868 (LOC100257868), mRNA
104597338	1.60719	Up	XM_010258811.1
104585992	1.605	Up	XM_010243063.2	NB-ARC domain-containing disease resistance protein (best arabidopsis hit); NBS-LRR disease resistance protein, putative, expressed (best rice hit)
104606337	1.59272	Up	XM_019199270.1	NB-ARC domain-containing disease resistance protein (best arabidopsis hit)
104600978	1.56362	Up	XM_010264156.2	Vitis vinifera hypothetical protein LOC100249779 (LOC100249779), mRNA
104591281	1.51174	Up	XM_010250084.2	Protein kinase family protein with leucine-rich repeat domain (best arabidopsis hit)
104596669	1.47874	Up	XM_010257928.2	Leucine-rich repeat protein kinase family protein (best arabidopsis hit)
104596669	1.47874	Up	XM_010257923.2	Leucine-rich repeat protein kinase family protein (best arabidopsis hit)
104605947	1.47848	Up	XM_010270912.2
104605947	1.47848	Up	XM_010270911.2
104605947	1.47848	Up	XM_019199207.1
104601811	1.47656	Up	XM_010265291.2
104596044	1.47254	Up	XM_010257037.2	U-box domain-containing protein kinase family protein (best arabidopsis hit)
104596044	1.47254	Up	XM_010257036.2	U-box domain-containing protein kinase family protein (best arabidopsis hit)
104596044	1.47254	Up	XM_010257034.2	U-box domain-containing protein kinase family protein (best arabidopsis hit)
104596044	1.47254	Up	XM_010257035.2	U-box domain-containing protein kinase family protein (best arabidopsis hit)
104596044	1.47254	Up	XM_010257038.2	U-box domain-containing protein kinase family protein (best arabidopsis hit)
104608752	1.4695	Up	XM_010274836.2	PR5-like receptor kinase (best arabidopsis hit); expressed protein (best rice hit)
104597259	1.46397	Up	XM_010258714.2	Vitis vinifera hypothetical protein LOC100246700, transcript variant 1 (LOC100246700), mRNA
104597073	1.4632	Up	XM_010258466.2	LIM domain-containing protein, putative, expressed (best arabidopsis hit)
104608430	1.4521	Up	XM_010274431.1	Leucine-rich repeat transmembrane protein kinase (best arabidopsis hit)
104608430	1.4521	Up	XM_010274430.2	Leucine-rich repeat transmembrane protein kinase (best arabidopsis hit)
109114960	1.452	Up	XM_019198457.1	Disease resistance protein (TIR-NBS-LRR class) family (best arabidopsis hit)
104589427	1.44179	Up	XM_010247753.1	Vitis vinifera hypothetical protein LOC100246175 (LOC100246175), mRNA
104590730	1.43901	Up	XM_010249470.2	Leucine-rich repeat transmembrane protein kinase (best arabidopsis hit)
104592035	1.42112	Up	XM_010251176.2	Vitis vinifera hypothetical protein LOC100268155 (LOC100268155), mRNA
104592035	1.42112	Up	XM_010251175.2	Vitis vinifera hypothetical protein LOC100268155 (LOC100268155), mRNA
104607380	1.41753	Up	XM_010273018.2	Receptor-like kinase 1 (best arabidopsis hit)
104596094	1.40727	Up	XM_010257121.2	Leucine-rich repeat protein kinase family protein (best arabidopsis hit)
104588824	1.38028	Up	XM_010246929.2
104590603	1.37988	Up	XM_010249320.2	Cysteine-rich RLK (RECEPTOR-like protein kinase) 25 (best arabidopsis hit)
104599670	1.37437	Up	XM_010262294.2	Pyridoxal phosphate (PLP)-dependent transferases superfamily protein (best arabidopsis hit); SHR5-receptor-like kinase, putative (best rice hit)
104604140	1.36434	Up	XR_736335.2	Leucine-rich repeat protein kinase family protein (best arabidopsis hit)
104604140	1.36434	Up	XR_736336.2	Leucine-rich repeat protein kinase family protein (best arabidopsis hit)
104604140	1.36434	Up	XM_010268384.2	Leucine-rich repeat protein kinase family protein (best arabidopsis hit)
104604140	1.36434	Up	XM_010268383.2	Leucine-rich repeat protein kinase family protein (best arabidopsis hit)
104586062	1.35547	Up	XR_002023605.1	LRR and NB-ARC domains-containing disease resistance protein (best arabidopsis hit)
104610742	1.35247	Up	XM_010277511.2	Populus trichocarpa cc-nbs-lrr resistance protein, mRNA
104608034	1.35208	Up	XM_010273878.2
104594255	1.34542	Up	XM_019197206.1	Vitis vinifera hypothetical protein LOC100252764 (LOC100252764), mRNA
104594255	1.34542	Up	XM_010254474.2	Vitis vinifera hypothetical protein LOC100252764 (LOC100252764), mRNA
104586588	1.30551	Up	XM_010243875.2	Leucine-rich repeat transmembrane protein kinase (best arabidopsis hit)
104596399	1.28732	Up	XM_010257546.2
104596810	1.28588	Up	XM_010258104.2
104596696	1.28364	Up	XM_010257949.2	NB-ARC domain-containing disease resistance protein (best arabidopsis hit)
104608434	1.27073	Up	XM_010274438.2
104606261	1.27073	Up	XM_010271363.2	Leucine-rich repeat protein kinase family protein (best arabidopsis hit)
104609016	1.2635	Up	XM_010275195.2	Leucine-rich repeat transmembrane protein kinase (best arabidopsis hit)
104609016	1.2635	Up	XM_010275192.2	Leucine-rich repeat transmembrane protein kinase (best arabidopsis hit)
104609016	1.2635	Up	XM_010275191.2	Leucine-rich repeat transmembrane protein kinase (best arabidopsis hit)
104587929	1.24628	Up	XM_010245703.2	Leucine-rich repeat transmembrane protein kinase family protein (best arabidopsis hit)
104593151	1.24306	Up	XM_010252869.2
104594972	1.2256	Up	XM_010255525.2	heat shock cognate protein 70-1 (best arabidopsis hit)
104599283	1.19124	Up	XM_010261760.2	Triticum aestivum cDNA, clone: WT010_M17, cultivar: Chinese Spring
104611531	1.18162	Up	XM_010278614.2	TSA: Lactuca sativa Letassy_X1_17963 mRNA sequence
104608460	1.16286	Up	XM_010274458.1	Leucine-rich repeat transmembrane protein kinase (best arabidopsis hit)
104609775	1.14385	Up	XM_010276157.2	Vitis vinifera hypothetical protein LOC100261772 (LOC100261772), mRNA
104587523	1.14067	Up	XM_019196022.1	Disease resistance protein (TIR-NBS-LRR class) family (best arabidopsis hit)
104587523	1.14067	Up	XM_010245171.2	Disease resistance protein (TIR-NBS-LRR class) family (best arabidopsis hit)
104610740	1.1281	Up	XR_737488.2	Populus trichocarpa cc-nbs-lrr resistance protein, mRNA
104610740	1.1281	Up	XR_002023404.1	Populus trichocarpa cc-nbs-lrr resistance protein, mRNA
104610740	1.1281	Up	XR_002023403.1	Populus trichocarpa cc-nbs-lrr resistance protein, mRNA
104610740	1.1281	Up	XM_019199975.1	Populus trichocarpa cc-nbs-lrr resistance protein, mRNA
104593106	1.1033	Up	XM_010252795.2	RNI-like superfamily protein (best arabidopsis hit); expressed protein (best rice hit)
104593081	1.1016	Up	XM_010252758.2
104600563	1.09403	Up	XM_010263591.2	Leucine-rich receptor-like protein kinase family protein (best arabidopsis hit)
109113900	1.08009	Up	XM_019196124.1	Leucine-rich repeat transmembrane protein kinase (best arabidopsis hit)
104608529	1.07164	Up	XM_010274559.2
104612323	1.07037	Up	XM_010279707.2	Populus trichocarpa predicted protein, mRNA
104607188	1.05049	Up	XM_010272757.2	Vitis vinifera hypothetical protein LOC100260676 (LOC100260676), mRNA
104596827	1.045	Up	XM_010258140.2	Disease resistance protein (TIR-NBS-LRR class) family (best arabidopsis hit)
104596827	1.045	Up	XM_019197689.1
104595787	1.03634	Up	XM_010256679.2	Arabidopsis thaliana DAR4 (DA1-RELATED PROTEIN 4); ATP binding
104609497	1.02342	Up	XM_010275828.2	Leucine-rich repeat transmembrane protein kinase (best arabidopsis hit)
104586067	1.01207	Up	XM_010243170.1	Vitis vinifera hypothetical protein LOC100262734 (LOC100262734), mRNA
104596735	1.00732	Up	XM_010258014.2
104590168	1.00055	Up	XM_010248717.2	Leucine-rich repeat protein kinase family protein (best arabidopsis hit)
104590168	1.00055	Up	XM_010248725.1	Leucine-rich repeat protein kinase family protein (best arabidopsis hit)
104590168	1.00055	Up	XM_010248733.1	Leucine-rich repeat protein kinase family protein (best arabidopsis hit)
104592443	-1.01815	Down	XM_010251818.2	Oryza sativa Japonica Group cDNA clone:J013001J06, full insert sequence
104587911	-1.03295	Down	XM_010245689.2	Vitis vinifera hypothetical protein LOC100254567 (LOC100254567), mRNA
104586801	-1.03356	Down	XM_010244153.2	BAK1-interacting receptor-like kinase 1 (best arabidopsis hit)
104602008	-1.04569	Down	XM_010265543.2	Leucine-rich receptor-like protein kinase family protein (best arabidopsis hit)
104599348	-1.0524	Down	XM_010261860.2	Leucine-rich repeat protein kinase family protein (best arabidopsis hit)
104599348	-1.0524	Down	XM_010261862.2	Leucine-rich repeat protein kinase family protein (best arabidopsis hit)
104599348	-1.0524	Down	XM_010261861.2	Leucine-rich repeat protein kinase family protein (best arabidopsis hit)
104591449	-1.05341	Down	XM_010250284.1
104589155	-1.06218	Down	XM_010247373.2
104601340	-1.07621	Down	XM_010264628.2
104601340	-1.07621	Down	XM_010264623.1
104612063	-1.08591	Down	XM_010279377.2	Leucine-rich repeat protein kinase family protein (best arabidopsis hit)
104611243	-1.08749	Down	XM_010278224.2
104602750	-1.09298	Down	XM_010266543.2	Leucine-rich repeat transmembrane protein kinase family protein (best arabidopsis hit)
104605625	-1.11051	Down	XM_010270460.2
104592727	-1.11104	Down	XM_010252190.2	Vitis vinifera hypothetical protein LOC100258356 (LOC100258356), mRNA
104597181	-1.11629	Down	XM_010258611.2
104597181	-1.11629	Down	XM_010258612.2
104601636	-1.1206	Down	XM_010265063.2
104591507	-1.12283	Down	XM_010250359.2
104607535	-1.1262	Down	XM_010273198.2
104612709	-1.1373	Down	XM_010280250.2
104587274	-1.15221	Down	XM_010244818.2	Disease resistance protein (TIR-NBS-LRR class) family (best arabidopsis hit)
104596537	-1.15376	Down	XM_010257738.2	Leucine-rich repeat receptor-like protein kinase family protein (best arabidopsis hit)
104610964	-1.15578	Down	XM_010277835.1
104594742	-1.17199	Down	XM_010255195.2	Leucine-rich repeat protein kinase family protein (best arabidopsis hit)
104601548	-1.18668	Down	XM_010264915.2	Disease resistance protein (TIR-NBS-LRR class) family (best arabidopsis hit)
104601548	-1.18668	Down	XM_010264916.2	Disease resistance protein (TIR-NBS-LRR class) family (best arabidopsis hit)
104601548	-1.18668	Down	XM_010264914.2	Disease resistance protein (TIR-NBS-LRR class) family (best arabidopsis hit)
104601548	-1.18668	Down	XM_019198491.1	Disease resistance protein (TIR-NBS-LRR class) family (best arabidopsis hit)
109114769	-1.19178	Down	XM_019197937.1	Arabidopsis thaliana protein kinase family protein (AT4G23160) mRNA, complete cds
104586097	-1.20435	Down	XR_733400.2	TSA: Lactuca sativa Letassy_X1_20535 mRNA sequence
104586097	-1.20435	Down	XR_733401.2	TSA: Lactuca sativa Letassy_X1_20535 mRNA sequence
104590619	-1.20929	Down	XM_010249335.1
109114949	-1.21343	Down	XM_019198437.1	BRI1-associated receptor kinase (best arabidopsis hit)
104589051	-1.21728	Down	XM_010247230.2	Leucine-rich repeat transmembrane protein kinase family protein (best arabidopsis hit)
109114067	-1.2232	Down	XM_019196137.1	Arabidopsis thaliana protein kinase family protein (AT4G23160) mRNA, complete cds
104595773	-1.22647	Down	XM_010256655.2
104596018	-1.22707	Down	XM_019197529.1	Populus trichocarpa linkage group III, whole genome shotgun sequence.
104596018	-1.22707	Down	XM_019197530.1	Populus trichocarpa linkage group III, whole genome shotgun sequence.
104586370	-1.22818	Down	XM_010243575.2	U-box domain-containing protein kinase family protein (best arabidopsis hit)
104586370	-1.22818	Down	XM_010243577.2	U-box domain-containing protein kinase family protein (best arabidopsis hit)
104586370	-1.22818	Down	XM_010243576.2	U-box domain-containing protein kinase family protein (best arabidopsis hit)
104586370	-1.22818	Down	XM_010243578.2	U-box domain-containing protein kinase family protein (best arabidopsis hit)
104592316	-1.25466	Down	XM_010251622.2
104592316	-1.25466	Down	XM_010251621.2
104591261	-1.26164	Down	XM_010250070.1
104591261	-1.26164	Down	XM_010250069.1
104592703	-1.26975	Down	XM_010252159.2	phytosulfokin receptor 1 (best arabidopsis hit)
104588367	-1.28051	Down	XM_010246254.2	Leucine-rich repeat protein kinase family protein (best arabidopsis hit)
104588367	-1.28051	Down	XM_010246256.2	Leucine-rich repeat protein kinase family protein (best arabidopsis hit)
104588367	-1.28051	Down	XM_010246252.2	Leucine-rich repeat protein kinase family protein (best arabidopsis hit)
104588367	-1.28051	Down	XM_010246253.2	Leucine-rich repeat protein kinase family protein (best arabidopsis hit)
104588367	-1.28051	Down	XM_010246255.2	Leucine-rich repeat protein kinase family protein (best arabidopsis hit)
104595086	-1.28195	Down	XM_019197383.1	ABC-2 type transporter family protein (best arabidopsis hit)
104595086	-1.28195	Down	XM_010255666.2	ABC-2 type transporter family protein (best arabidopsis hit)
104597531	-1.28835	Down	XM_010259123.2	STRUBBELIG-receptor family 2 (best arabidopsis hit)
104597531	-1.28835	Down	XM_010259125.2	STRUBBELIG-receptor family 2 (best arabidopsis hit)
104597531	-1.28835	Down	XM_010259122.2	STRUBBELIG-receptor family 2 (best arabidopsis hit)
104597531	-1.28835	Down	XM_010259124.2	STRUBBELIG-receptor family 2 (best arabidopsis hit)
104587388	-1.31223	Down	XM_019196009.1
104587388	-1.31223	Down	XM_010244979.2
104587388	-1.31223	Down	XM_010244984.2
104598441	-1.33395	Down	XM_019198003.1	Vitis vinifera hypothetical protein LOC100242290 (LOC100242290), mRNA
104597542	-1.35575	Down	XM_010259144.2	receptor-like protein kinase 1 (best arabidopsis hit)
104590064	-1.38489	Down	XM_010248584.2	PEP1 receptor 1 (best arabidopsis hit)
104599813	-1.43814	Down	XM_010262545.2	Vitis vinifera hypothetical protein LOC100258232 (LOC100258232), mRNA
104589089	-1.44326	Down	XM_010247278.2	Vitis vinifera hypothetical protein LOC100267564 (LOC100267564), mRNA
104608712	-1.44517	Down	XM_010274768.1	Vitis vinifera hypothetical protein LOC100258246, transcript variant 2 (LOC100258246), mRNA
104604919	-1.46421	Down	XM_019199029.1
104604919	-1.46421	Down	XM_010269497.2	Cysteine-rich RLK (RECEPTOR-like protein kinase) 7 (best arabidopsis hit)
104604919	-1.46421	Down	XM_019199030.1
104586756	-1.49313	Down	XM_010244087.2	Leucine-rich repeat protein kinase family protein (best arabidopsis hit)
104590128	-1.49447	Down	XM_010248665.1	TSA: Lactuca sativa Letassy_X1_18308 mRNA sequence
104606319	-1.49536	Down	XM_010271454.2
104598780	-1.50043	Down	XM_010260995.2
104588680	-1.5159	Down	XM_010246702.2	Leucine-rich repeat protein kinase family protein (best arabidopsis hit)
104607284	-1.53789	Down	XM_010272899.2	Vitis vinifera hypothetical protein LOC100249092 (LOC100249092), mRNA
104605541	-1.54719	Down	XM_010270349.2	Vitis vinifera hypothetical protein LOC100247421 (LOC100247421), mRNA
104610479	-1.57994	Down	XM_019199942.1	NB-ARC domain-containing disease resistance protein (best arabidopsis hit)
104594337	-1.58433	Down	XM_010254589.2	Populus trichocarpa tir-nbs resistance protein, mRNA.
104589379	-1.59585	Down	XM_010247693.2
104589379	-1.59585	Down	XM_010247685.2
104589379	-1.59585	Down	XM_010247700.1
104589379	-1.59585	Down	XM_010247703.2
109114618	-1.61105	Down	XM_019197558.1	Populus trichocarpa clone 177919 NBS type disease resistance protein mRNA, complete cds.
104611970	-1.61432	Down	XM_010279277.1	Populus trichocarpa predicted protein, mRNA
104598673	-1.62341	Down	XM_010260853.2	Leucine-rich repeat protein kinase family protein (best arabidopsis hit)
109115165	-1.63422	Down	XM_019198858.1	BRI1-associated receptor kinase (best arabidopsis hit)
104600953	-1.64578	Down	XM_010264126.2	Leucine-rich repeat receptor-like protein kinase family protein (best arabidopsis hit)
104586759	-1.67001	Down	XM_010244092.2	ABC2 homolog 6 (best arabidopsis hit)
104613299	-1.67215	Down	XM_010281066.2	Vitis vinifera hypothetical protein LOC100262836 (LOC100262836), mRNA
104613421	-1.67675	Down	XR_737954.2	NB-ARC domain-containing disease resistance protein (best arabidopsis hit)
104613421	-1.67675	Down	XM_010281225.2	NB-ARC domain-containing disease resistance protein (best arabidopsis hit)
104613421	-1.67675	Down	XR_737956.2	NB-ARC domain-containing disease resistance protein (best arabidopsis hit)
104613421	-1.67675	Down	XR_737950.2	NB-ARC domain-containing disease resistance protein (best arabidopsis hit)
104613421	-1.67675	Down	XR_737953.2	NB-ARC domain-containing disease resistance protein (best arabidopsis hit)
104590599	-1.68336	Down	XM_010249314.2	Cysteine-rich RLK (RECEPTOR-like protein kinase) 10 (best arabidopsis hit)
104609754	-1.69187	Down	XM_010276134.1	Leucine-rich repeat protein kinase family protein (best arabidopsis hit)
104609754	-1.69187	Down	XM_010276135.1	Leucine-rich repeat protein kinase family protein (best arabidopsis hit)
104609754	-1.69187	Down	XM_010276129.1	Leucine-rich repeat protein kinase family protein (best arabidopsis hit)
104609754	-1.69187	Down	XM_010276131.1	Leucine-rich repeat protein kinase family protein (best arabidopsis hit)
104609754	-1.69187	Down	XM_010276133.1
104609754	-1.69187	Down	XM_010276132.1	Leucine-rich repeat protein kinase family protein (best arabidopsis hit)
104609754	-1.69187	Down	XM_010276130.1	Leucine-rich repeat protein kinase family protein (best arabidopsis hit)
109114966	-1.70125	Down	XM_019198469.1	Brassica rapa subsp. pekinensis isolate BrTNL10 disease resistance protein gene, complete cds.
104594685	-1.72396	Down	XM_010255094.2	ABC-2 type transporter family protein (best arabidopsis hit)
104592087	-1.76222	Down	XM_010251261.1
104598877	-1.7681	Down	XM_010261151.2
104598877	-1.7681	Down	XM_010261149.2
104593144	-1.80125	Down	XM_010252861.2	cysteine-rich RLK (RECEPTOR-like protein kinase) 3 (best arabidopsis hit)
104601998	-1.80961	Down	XM_010265768.2	NB-ARC domain-containing disease resistance protein (best arabidopsis hit)
104601998	-1.80961	Down	XM_010265569.2	NB-ARC domain-containing disease resistance protein (best arabidopsis hit)
104601998	-1.80961	Down	XM_010265837.2	NB-ARC domain-containing disease resistance protein (best arabidopsis hit)
104611662	-1.82393	Down	XM_010278830.2	Hordeum vulgare subsp. vulgare mRNA for predicted protein, partial cds, clone: NIASHv3149K09
104585707	-1.85229	Down	XM_019200533.1	Cysteine-rich RLK (RECEPTOR-like protein kinase) 10 (best arabidopsis hit)
104585707	-1.85229	Down	XM_019200534.1	Cysteine-rich RLK (RECEPTOR-like protein kinase) 10 (best arabidopsis hit)
104592304	-1.87457	Down	XM_010251605.2	Pleiotropic drug resistance 4 (best arabidopsis hit)
104601536	-1.90059	Down	XM_019198474.1	Disease resistance protein (TIR-NBS-LRR class) family (best arabidopsis hit)
104601536	-1.90059	Down	XM_010264894.2	Disease resistance protein (TIR-NBS-LRR class) family (best arabidopsis hit)
104601536	-1.90059	Down	XM_019198473.1	Disease resistance protein (TIR-NBS-LRR class) family (best arabidopsis hit)
104601536	-1.90059	Down	XM_010264896.2	Disease resistance protein (TIR-NBS-LRR class) family (best arabidopsis hit)
104601536	-1.90059	Down	XM_019198475.1	Disease resistance protein (TIR-NBS-LRR class) family (best arabidopsis hit)
104601536	-1.90059	Down	XM_010264893.2	Disease resistance protein (TIR-NBS-LRR class) family (best arabidopsis hit)
104612209	-1.90401	Down	XM_010279556.2	Seven transmembrane MLO family protein (best arabidopsis hit)
104597340	-1.91817	Down	XM_010258812.2	Leucine-rich repeat protein kinase family protein (best arabidopsis hit)
104595019	-1.9246	Down	XM_019197378.1	pleiotropic drug resistance 3 (best arabidopsis hit)
104611878	-1.92988	Down	XM_010279140.2	ERECTA-like 2 (best arabidopsis hit)
104611878	-1.92988	Down	XM_010279141.2	ERECTA-like 2 (best arabidopsis hit)
104611878	-1.92988	Down	XM_010279139.2	ERECTA-like 1 (best arabidopsis hit)
104611878	-1.92988	Down	XM_019200163.1	ERECTA-like 2 (best arabidopsis hit)
104611878	-1.92988	Down	XM_010279137.2	ERECTA-like 2 (best arabidopsis hit)
104601613	-1.94636	Down	XM_010265017.2	Disease resistance protein (TIR-NBS-LRR class) family (best arabidopsis hit)
104601613	-1.94636	Down	XM_019198496.1	Disease resistance protein (TIR-NBS-LRR class) family (best arabidopsis hit)
104601613	-1.94636	Down	XM_010265016.2	Disease resistance protein (TIR-NBS-LRR class) family (best arabidopsis hit)
104589794	-1.95093	Down	XM_010248230.1	Leucine-rich repeat protein kinase family protein (best arabidopsis hit)
104595280	-1.95179	Down	XM_010255953.2	Pleiotropic drug resistance 12 (best arabidopsis hit)
104595280	-1.95179	Down	XM_010255952.2	Pleiotropic drug resistance 12 (best arabidopsis hit)
104595280	-1.95179	Down	XM_019197349.1	Pleiotropic drug resistance 12 (best arabidopsis hit)
104598452	-1.95279	Down	XM_010260523.2	Disease resistance protein (CC-NBS-LRR class) family (best arabidopsis hit)
104589772	-1.97855	Down	XM_010248207.2	Leucine-rich repeat transmembrane protein kinase (best arabidopsis hit)
104603807	-2.02316	Down	XM_010267959.2
104603807	-2.02316	Down	XM_010267960.1
104603807	-2.02316	Down	XM_010267962.1
104603807	-2.02316	Down	XM_010267961.2
104603807	-2.02316	Down	XM_010267963.2
104592994	-2.02538	Down	XR_002022452.1	Vitis vinifera hypothetical protein LOC100240962 (LOC100240962), mRNA
104592994	-2.02538	Down	XM_019196974.1	Vitis vinifera hypothetical protein LOC100240962 (LOC100240962), mRNA
104592994	-2.02538	Down	XR_002022451.1	Vitis vinifera hypothetical protein LOC100240962 (LOC100240962), mRNA
104592994	-2.02538	Down	XR_002022454.1	Vitis vinifera hypothetical protein LOC100240962 (LOC100240962), mRNA
104592994	-2.02538	Down	XM_019196973.1	Vitis vinifera hypothetical protein LOC100240962 (LOC100240962), mRNA
104592994	-2.02538	Down	XR_002022453.1	Vitis vinifera hypothetical protein LOC100240962 (LOC100240962), mRNA
104612143	-2.03772	Down	XM_019200221.1	Leucine-rich repeat protein kinase family protein (best arabidopsis hit)
104607127	-2.09804	Down	XM_010272660.2	Pleiotropic drug resistance 9 (best arabidopsis hit)
104607127	-2.09804	Down	XM_019199390.1	Pleiotropic drug resistance 9 (best arabidopsis hit)
104591173	-2.12652	Down	XM_010249960.1	Leucine-rich repeat protein kinase family protein (best arabidopsis hit)
104612577	-2.13812	Down	XR_737828.2
104612577	-2.13812	Down	XR_737829.2
104612577	-2.13812	Down	XM_010280028.2
104607211	-2.207	Down	XM_019199389.1
104612121	-2.21145	Down	XM_019200636.1	Leucine-rich repeat protein kinase family protein (best arabidopsis hit)
104608400	-2.22627	Down	XM_010274373.2	Leucine-rich repeat transmembrane protein kinase (best arabidopsis hit)
104588725	-2.28621	Down	XM_019196195.1
104594816	-2.31423	Down	XM_010255308.1	Seven transmembrane MLO family protein (best arabidopsis hit)
104606322	-2.32928	Down	XM_010271459.1	ABC-2 type transporter family protein (best arabidopsis hit)
109114437	-2.3447	Down	XM_019197108.1	NB-ARC domain-containing disease resistance protein (best arabidopsis hit)
104587178	-2.35623	Down	XM_019195975.1
104586926	-2.36017	Down	XM_010244330.2	Pleiotropic drug resistance 11 (best arabidopsis hit)
109114218	-2.40169	Down	XM_019196542.1	Cysteine-rich RLK (RECEPTOR-like protein kinase) 8 (best arabidopsis hit)
104613093	-2.45373	Down	XM_010280823.2	Vitis vinifera hypothetical protein LOC100249092 (LOC100249092), mRNA
104599975	-2.53161	Down	XM_010262750.2	Leucine-rich receptor-like protein kinase family protein (best arabidopsis hit)
104602903	-2.53294	Down	XM_010266761.2	Vitis vinifera hypothetical protein LOC100267893 (LOC100267893), mRNA
104589737	-2.56219	Down	XM_010248158.2	Leucine-rich repeat protein kinase family protein (best arabidopsis hit)
104589737	-2.56219	Down	XM_010248156.2	Leucine-rich repeat protein kinase family protein (best arabidopsis hit)
104589737	-2.56219	Down	XM_010248157.2	Leucine-rich repeat protein kinase family protein (best arabidopsis hit)
104592321	-2.57936	Down	XM_010251628.2
104610898	-2.59914	Down	XM_010277746.2	ERECTA-like 1 (best arabidopsis hit)
104610898	-2.59914	Down	XM_010277755.2	ERECTA-like 1 (best arabidopsis hit)
104592932	-2.60205	Down	XM_010252484.2	Leucine-rich repeat protein kinase family protein (best arabidopsis hit)
104585978	-2.62444	Down	XM_010243048.2	Leucine-rich receptor-like protein kinase family protein (best arabidopsis hit)
104589809	-2.64658	Down	XM_010248249.2
104586076	-2.6916	Down	XM_010243187.2
104586076	-2.6916	Down	XM_010243179.2
104586076	-2.6916	Down	XM_010243182.2
104586076	-2.6916	Down	XM_010243180.2
104586076	-2.6916	Down	XM_010243183.2
104586076	-2.6916	Down	XM_010243184.2
104609959	-2.69613	Down	XM_010276412.2
104603450	-2.75713	Down	XM_010267475.2	ABC-2 type transporter family protein (best arabidopsis hit)
104613403	-2.76264	Down	XM_010281197.2	Vitis vinifera hypothetical protein LOC100267086 (LOC100267086), mRNA
104613403	-2.76264	Down	XM_010281195.2	Vitis vinifera hypothetical protein LOC100267086 (LOC100267086), mRNA
104613104	-2.87118	Down	XM_010280800.2	ABC-2 type transporter family protein (best arabidopsis hit)
109114482	-2.92364	Down	XM_019197169.1
104596903	-2.92364	Down	XM_010258223.2	Leucine-rich repeat receptor-like protein kinase family protein (best arabidopsis hit)
104613404	-2.9619	Down	XM_010281198.2	ABC-2 type transporter family protein (best arabidopsis hit)
104606321	-2.97731	Down	XM_010271457.2	Vitis vinifera hypothetical protein LOC100267086 (LOC100267086), mRNA
104604099	-3.09143	Down	XM_010268325.1	Brassica rapa subsp. pekinensis isolate BrTNL10 disease resistance protein gene, complete cds.
104597258	-3.10704	Down	XM_010258713.2	Inflorescence meristem receptor-like kinase 2 (best arabidopsis hit)
104593681	-3.17518	Down	XM_010253647.1	Heat shock cognate protein 70-1 (best arabidopsis hit)
104603470	-3.24669	Down	XM_010267514.2	Brassica napus polygalacturonase inhibitor protein (PGIP1) mRNA, complete cds
104601243	-3.28621	Down	XM_010264517.2	Leucine-rich repeat protein kinase family protein (best arabidopsis hit)
104591463	-3.28621	Down	XM_010250307.2
104588774	-3.2863	Down	XM_010246848.2	LRR and NB-ARC domains-containing disease resistance protein (best arabidopsis hit)
104599206	-3.4435	Down	XM_010261646.1
104603594	-3.54357	Down	XM_010267658.1	Protein kinase family protein with leucine-rich repeat domain (best arabidopsis hit)
104603307	-3.57572	Down	XM_010267308.1	NB-ARC domain-containing disease resistance protein (best arabidopsis hit)
104591392	-3.62874	Down	XM_019196689.1	Leucine-rich repeat transmembrane protein kinase (best arabidopsis hit)
104589074	-3.70125	Down	XM_010247259.2
104593340	-3.71374	Down	XM_010253098.2	Vitis vinifera hypothetical protein LOC100251471 (LOC100251471), mRNA
104612576	-3.73626	Down	XM_010280023.2
104612576	-3.73626	Down	XM_010280027.1	STRUBBELIG-receptor family 3 (best arabidopsis hit)
104612576	-3.73626	Down	XM_019200312.1
104612576	-3.73626	Down	XM_010280021.2
104612576	-3.73626	Down	XM_010280020.2
104612576	-3.73626	Down	XM_010280024.2
104612576	-3.73626	Down	XM_010280025.2
104612576	-3.73626	Down	XM_010280026.2
104599489	-4.11629	Down	XM_010262049.1	Seven transmembrane MLO family protein (best arabidopsis hit)
104599489	-4.11629	Down	XM_010262050.2	Seven transmembrane MLO family protein (best arabidopsis hit)
104602712	-4.11629	Down	XR_736107.2
104593418	-4.21116	Down	XM_010253244.2
109115531	-4.28621	Down	XM_019199686.1
104608751	-4.43822	Down	XM_010274835.2
104595283	-4.84804	Down	XM_010255956.2	Pleiotropic drug resistance 12 (best arabidopsis hit)
104604924	-4.91275	Down	XM_010269504.2	Cysteine-rich RLK (RECEPTOR-like protein kinase) 10 (best arabidopsis hit)
104604924	-4.91275	Down	XM_010269503.2
104598479	-4.99584	Down	XM_010260560.2	Leucine-rich repeat protein kinase family protein (best arabidopsis hit)
109115361	-4.99893	Down	XM_019199307.1	Populus trichocarpa clone 177919 NBS type disease resistance protein mRNA, complete cds
104603579	-5.016	Down	XM_010267644.1	CGN-51770 Cherry of Early Development Stage Coffea canephora cDNA clone cccwc22w12c12 5', mRNA sequence
104613252	-5.13021	Down	XM_010280984.2
104605002	-5.14492	Down	XM_019199026.1	Cysteine-rich RLK (RECEPTOR-like protein kinase) 25 (best arabidopsis hit)
104597508	-5.16613	Down	XM_010259088.2
104601259	-5.67088	Down	XM_010264541.2	Pleiotropic drug resistance 3 (best arabidopsis hit)
104596904	-5.7251	Down	XM_010258224.2	Leucine-rich repeat receptor-like protein kinase family protein (best arabidopsis hit)
104605861	-7.28621	Down	XM_010270797.1
CK0-VS-GL60
104610760	10.9769	Up	XM_010277537.1	Leucine-rich receptor-like protein kinase family protein (best arabidopsis hit)
109113877	10.7226	Up	XM_019196562.1
104605248	10.5726	Up	XM_010269933.1	Leucine-rich repeat protein kinase family protein (best arabidopsis hit)
104597322	9.88013	Up	XM_010258800.2	Leucine-rich repeat protein kinase family protein (best arabidopsis hit)
104593881	9.63626	Up	XM_010253939.1	Vitis vinifera hypothetical protein LOC100262527 (LOC100262527), mRNA
104593881	9.63626	Up	XM_010253940.1	Vitis vinifera hypothetical protein LOC100262527 (LOC100262527), mRNA
104603519	9.57622	Up	XM_010267572.1	Receptor-like protein kinase 1 (best arabidopsis hit)
104594982	8.67814	Up	XM_010255536.1	NB-ARC domain-containing disease resistance protein (best arabidopsis hit)
104586296	8.59754	Up	XM_019200659.1
104607584	8.57444	Up	XM_010273253.2	Leucine-rich repeat transmembrane protein kinase family protein (best arabidopsis hit)
104591075	8.054	Up	XM_010249870.2	U-box domain-containing protein kinase family protein (best arabidopsis hit)
104593886	7.77963	Up	XM_010253950.2	Leucine-rich repeat protein kinase family protein (best arabidopsis hit)
104594424	7.67991	Up	XM_010254708.1	Arabidopsis thaliana protein kinase family protein
104593624	7.59008	Up	XM_010253569.2	Leucine-rich repeat protein kinase family protein (best arabidopsis hit)
104585852	7.49481	Up	XM_010242862.1	Vitis vinifera probable disease resistance protein RDL6/RF9-like (LOC100258927), mRNA.
104597185	7.4889	Up	XM_010258616.2
104599231	7.42791	Up	XM_010261678.2	ABC-2 type transporter family protein (best arabidopsis hit)
104612315	7.33145	Up	XM_019200253.1	Leucine-rich repeat receptor-like protein kinase family protein (best arabidopsis hit)
104596798	7.33097	Up	XM_010258090.1	NB-ARC domain-containing disease resistance protein (best arabidopsis hit)
104593882	7.28247	Up	XM_010253942.2	Leucine-rich repeat protein kinase family protein (best arabidopsis hit)
104593882	7.28247	Up	XM_010253941.2	Leucine-rich repeat protein kinase family protein (best arabidopsis hit)
104593882	7.28247	Up	XM_010253943.2	Leucine-rich repeat protein kinase family protein (best arabidopsis hit)
104591051	7.27066	Up	XM_010249850.2	U-box domain-containing protein kinase family protein (best arabidopsis hit)
104593604	7.00904	Up	XM_010253535.2	Medicago truncatula NB-LRR type disease resistance protein (MTR_7g089080) mRNA, complete cds
104608017	6.9954	Up	XM_010273854.2	Leucine-rich repeat protein kinase family protein (best arabidopsis hit)
104599990	6.85232	Up	XM_010262772.2	ABC2 homolog 6 (best arabidopsis hit)
104599990	6.85232	Up	XM_010262773.2	ABC2 homolog 6 (best arabidopsis hit)
104599990	6.85232	Up	XM_010262776.2	ABC2 homolog 6 (best arabidopsis hit)
104599990	6.85232	Up	XM_019198212.1	ABC2 homolog 6 (best arabidopsis hit)
104605540	6.83019	Up	XM_010270348.2	Leucine-rich repeat transmembrane protein kinase family protein (best arabidopsis hit)
104608833	6.81538	Up	XM_010274925.1
104601616	6.68582	Up	XM_010265020.2	N010C07 Populus bark cDNA library Populus tremula x Populus tremuloides cDNA 5 prime, mRNA sequence
104588068	6.62202	Up	XM_010245873.2
109114226	6.50654	Up	XM_019196556.1	NB-ARC domain-containing disease resistance protein (best arabidopsis hit)
104595065	6.24351	Up	XM_010255631.2
104593625	6.19749	Up	XM_019197083.1	Leucine-rich repeat protein kinase family protein (best arabidopsis hit)
104588096	6.13104	Up	XM_010245917.2
104607018	6.08649	Up	XM_019199377.1	Leucine-rich repeat receptor-like protein kinase family protein (best arabidopsis hit)
104607877	6.08107	Up	XM_019199499.1
104607877	6.08107	Up	XM_010273633.2
104591552	5.9903	Up	XM_010250420.2	Leucine-rich repeat protein kinase family protein (best arabidopsis hit)
104590127	5.82847	Up	XM_010248664.2	Leucine-rich repeat protein kinase family protein (best arabidopsis hit)
104599499	5.77956	Up	XM_010262063.2	LRR and NB-ARC domains-containing disease resistance protein (best arabidopsis hit)
109113888	5.61696	Up	XM_019199492.1
109113888	5.61696	Up	XM_019199493.1	NB-ARC domain-containing disease resistance protein (best arabidopsis hit)
104604923	5.52149	Up	XM_010269500.1
104604923	5.52149	Up	XM_010269501.1
104593884	5.51108	Up	XM_010253948.2	Vitis vinifera hypothetical protein LOC100262527 (LOC100262527), mRNA
104590731	5.42811	Up	XR_002022311.1	Leucine-rich repeat transmembrane protein kinase (best arabidopsis hit)
104606830	5.40281	Up	XM_010272220.1
104607433	5.38101	Up	XM_019199440.1	Leucine-rich repeat transmembrane protein kinase protein (best arabidopsis hit)
104591151	5.31669	Up	XM_010249937.2	U-box domain-containing protein kinase family protein (best arabidopsis hit)
104596708	5.25548	Up	XM_010257966.1	Disease resistance protein (CC-NBS-LRR class) family (best arabidopsis hit)
104591024	5.1568	Up	XM_010249796.2	PEP1 receptor 1 (best arabidopsis hit)
104612351	5.06842	Up	XM_010279739.2	Cysteine-rich RLK (RECEPTOR-like protein kinase) 10 (best arabidopsis hit)
104605365	5.00904	Up	XM_010270101.1	Leucine-rich receptor-like protein kinase family protein (best arabidopsis hit)
104588789	5.00142	Up	XM_010246869.2
104609350	4.87578	Up	XM_010275641.2	Flavin-binding monooxygenase family protein (best arabidopsis hit)
104589421	4.87578	Up	XM_010247747.2	NB-ARC domain-containing disease resistance protein (best arabidopsis hit)
104589421	4.87578	Up	XM_010247748.2	NB-ARC domain-containing disease resistance protein (best arabidopsis hit)
104607861	4.85371	Up	XM_010273616.2	Medicago truncatula NB-LRR type disease resistance protein (MTR_7g089080) mRNA, complete cds
104603085	4.83647	Up	XM_010267029.2	ABC-2 type transporter family protein (best arabidopsis hit)
104604238	4.83256	Up	XM_010268510.2	Vitis vinifera hypothetical protein LOC100260741 (LOC100260741), mRNA
104592222	4.80911	Up	XM_010251450.2	NB-ARC domain-containing disease resistance protein (best arabidopsis hit)
104599355	4.79377	Up	XM_010261868.1	PEP1 receptor 1 (best arabidopsis hit)
104593883	4.63455	Up	XM_010253946.2	Leucine-rich repeat protein kinase family protein (best arabidopsis hit)
104593883	4.63455	Up	XM_010253947.2
104611679	4.62382	Up	XM_010278852.2
104591141	4.62202	Up	XM_010249927.2
104593998	4.59965	Up	XM_010254120.2	Flavin-binding monooxygenase family protein (best arabidopsis hit)
104593620	4.59174	Up	XM_010253564.1	Leucine-rich repeat protein kinase family protein (best arabidopsis hit)
104590630	4.51404	Up	XM_010249349.2	Vitis vinifera hypothetical protein LOC100255549 (LOC100255549), mRNA
104591393	4.45291	Up	XM_010250180.2	Receptor-like kinase in flowers 1 (best arabidopsis hit)
104596780	4.42921	Up	XM_010258066.2	Leucine-rich repeat receptor-like protein kinase family protein (best arabidopsis hit)
104586413	4.40201	Up	XM_010243644.1	Leucine-rich repeat protein kinase family protein (best arabidopsis hit)
104612241	4.3437	Up	XM_010279593.2
104588742	4.3139	Up	XM_019196194.1	Leucine-rich repeat protein kinase family protein (best arabidopsis hit)
104588290	4.27014	Up	XM_019196123.1	Leucine-rich repeat transmembrane protein kinase (best arabidopsis hit)
104588283	4.16915	Up	XM_010246151.2	Vitis vinifera hypothetical protein LOC100256223 (LOC100256223), mRNA
104588283	4.16915	Up	XM_010246154.2	Leucine-rich repeat transmembrane protein kinase (best arabidopsis hit)
104588283	4.16915	Up	XM_010246148.2	Leucine-rich repeat transmembrane protein kinase (best arabidopsis hit)
104588283	4.16915	Up	XM_010246147.2	Leucine-rich repeat transmembrane protein kinase (best arabidopsis hit)
104588283	4.16915	Up	XM_019196126.1	Leucine-rich repeat transmembrane protein kinase (best arabidopsis hit)
104588283	4.16915	Up	XM_010246146.2	Leucine-rich repeat transmembrane protein kinase (best arabidopsis hit)
104588283	4.16915	Up	XM_010246149.2	Leucine-rich repeat transmembrane protein kinase (best arabidopsis hit)
104588283	4.16915	Up	XM_010246152.2	Leucine-rich repeat transmembrane protein kinase (best arabidopsis hit)
104588283	4.16915	Up	XM_010246150.2	Leucine-rich repeat transmembrane protein kinase (best arabidopsis hit)
104588225	4.16135	Up	XM_010246070.2	Root hair specific 16 (best arabidopsis hit)
104590732	4.13337	Up	XM_019196563.1	Leucine-rich repeat transmembrane protein kinase (best arabidopsis hit)
104612976	4.06832	Up	XM_010280650.2
104608435	4.03017	Up	XM_010274440.2
104608435	4.03017	Up	XM_010274439.2	Leucine-rich repeat transmembrane protein kinase (best arabidopsis hit)
104590016	4.02312	Up	XM_010248511.2	Vitis vinifera hypothetical protein LOC100260741 (LOC100260741), mRNA
104609218	4.00904	Up	XM_010275472.2	Leucine-rich receptor-like protein kinase family protein (best arabidopsis hit)
104596406	4.00904	Up	XM_019197769.1
104604432	3.9979	Up	XM_010268757.2
109114065	3.99253	Up	XM_019196121.1	Leucine-rich repeat transmembrane protein kinase (best arabidopsis hit)
104594711	3.94543	Up	XM_010255146.1	Protein kinase family protein with leucine-rich repeat domain (best arabidopsis hit)
104607873	3.88274	Up	XM_019199494.1
104609681	3.87578	Up	XM_010276052.2
104604499	3.78626	Up	XM_010268862.2	ABC-2 and Plant PDR ABC-type transporter family protein (best arabidopsis hit)
104588925	3.7453	Up	XM_010247051.2	Protein kinase family protein with ARM repeat domain (best arabidopsis hit)
104588925	3.7453	Up	XR_733872.2	Protein kinase family protein with ARM repeat domain (best arabidopsis hit)
104588925	3.7453	Up	XM_010247050.2	Protein kinase family protein with ARM repeat domain (best arabidopsis hit)
104588925	3.7453	Up	XR_733873.2	Protein kinase family protein with ARM repeat domain (best arabidopsis hit)
104591958	3.72894	Up	XM_010251115.1	Protein kinase family protein with domain of unknown function (DUF26) (best arabidopsis hit)
104600934	3.66765	Up	XM_010264108.2	ABC-2 type transporter family protein (best arabidopsis hit)
104604550	3.62202	Up	XM_010268938.1	White-brown complex homolog protein 11 (best arabidopsis hit)
104587571	3.62202	Up	XM_010245234.1	NB-ARC domain-containing disease resistance protein (best arabidopsis hit)
104593623	3.59869	Up	XM_010253568.2	Leucine-rich repeat protein kinase family protein (best arabidopsis hit)
104590814	3.5223	Up	XM_010249567.2	Leucine-rich repeat protein kinase family protein (best arabidopsis hit)
104605073	3.39231	Up	XM_010269690.1
104589334	3.24351	Up	XM_010247614.1	Leucine-rich repeat receptor-like protein kinase family protein (best arabidopsis hit)
104609387	3.24351	Up	XM_010275682.1	Leucine-rich repeat protein kinase family protein (best arabidopsis hit)
104600444	3.23816	Up	XM_019198298.1
104596219	3.21187	Up	XM_010257289.2
104607857	3.16408	Up	XM_010273608.2	Triticum aestivum cDNA, clone: WT012_K21, cultivar: Chinese Spring
104601297	3.15532	Up	XM_010264588.1	Leucine-rich repeat protein kinase family protein (best arabidopsis hit)
104610288	3.13248	Up	XM_010276836.2	ATP-binding cassette 14 (best arabidopsis hit)
104608031	3.02172	Up	XM_010273876.2	Arabidopsis thaliana putative receptor serine
104612352	3.00904	Up	XM_010279740.2	Protein kinase family protein with leucine-rich repeat domain (best arabidopsis hit)
104607124	2.9824	Up	XM_010272655.2	Pleiotropic drug resistance 9 (best arabidopsis hit)
104597183	2.94712	Up	XM_010258614.2
104590601	2.94395	Up	XM_010249317.1	Cysteine-rich RLK (RECEPTOR-like protein kinase) 10 (best arabidopsis hit)
104590601	2.94395	Up	XM_010249316.2	Cysteine-rich RLK (RECEPTOR-like protein kinase) 10 (best arabidopsis hit)
104607125	2.93323	Up	XM_019199401.1	Pleiotropic drug resistance 9 (best arabidopsis hit)
104594307	2.92158	Up	XM_010254549.2	Leucine-rich receptor-like protein kinase family protein (best arabidopsis hit)
104594307	2.92158	Up	XM_010254548.2	Leucine-rich receptor-like protein kinase family protein (best arabidopsis hit)
104594307	2.92158	Up	XM_019197174.1	Leucine-rich receptor-like protein kinase family protein (best arabidopsis hit)
104609887	2.91627	Up	XM_010276315.1	Zinc finger protein-related (best arabidopsis hit); E3 ubiquitin ligase, putative, expressed (best rice hit)
104610403	2.902	Up	XM_010276997.2	Osmotin 34 (best arabidopsis hit); expressed protein (best rice hit)
104591138	2.89204	Up	XM_010249925.2	Leucine-rich repeat protein kinase family protein (best arabidopsis hit)
104592365	2.88506	Up	XM_010251704.2	NB-ARC domain-containing disease resistance protein (best arabidopsis hit)
104592365	2.88506	Up	XM_010251705.2	NB-ARC domain-containing disease resistance protein (best arabidopsis hit)
104589746	2.88	Up	XM_010248168.2	Vitis vinifera hypothetical protein LOC100261772 (LOC100261772), mRNA
104587679	2.83101	Up	XM_010245378.2	Leucine-rich repeat transmembrane protein kinase (best arabidopsis hit)
104607883	2.80208	Up	XM_010273639.2	NB-ARC domain-containing disease resistance protein (best arabidopsis hit)
104604780	2.73534	Up	XM_010269303.2	Leucine-rich repeat receptor-like protein kinase family protein (best arabidopsis hit)
104599881	2.7321	Up	XM_010262629.2	Triticum aestivum cDNA, clone: WT012_K21, cultivar: Chinese Spring
104590153	2.70225	Up	XM_010248700.2	Leucine-rich repeat protein kinase family protein (best arabidopsis hit)
104590153	2.70225	Up	XM_010248706.2
104590153	2.70225	Up	XM_019196426.1	Leucine-rich repeat protein kinase family protein (best arabidopsis hit)
104600034	2.68092	Up	XM_010262830.2	Vitis vinifera hypothetical protein LOC100252764 (LOC100252764), mRNA
104600034	2.68092	Up	XM_010262829.2	Vitis vinifera hypothetical protein LOC100252764 (LOC100252764), mRNA
104600034	2.68092	Up	XR_735597.2	Vitis vinifera hypothetical protein LOC100252764 (LOC100252764), mRNA
104586807	2.67719	Up	XM_010244156.1	Vitis vinifera hypothetical protein LOC100251471 (LOC100251471), mRNA
104586807	2.67719	Up	XM_010244157.2	Vitis vinifera hypothetical protein LOC100251471 (LOC100251471), mRNA
104596781	2.66669	Up	XM_010258067.1	Leucine-rich repeat receptor-like protein kinase family protein (best arabidopsis hit)
104596781	2.66669	Up	XM_010258069.2	Leucine-rich repeat receptor-like protein kinase family protein (best arabidopsis hit)
104601657	2.62202	Up	XM_019198460.1	Transmembrane receptors;ATP binding (best arabidopsis hit)
104592318	2.60695	Up	XM_010251624.1	Pleiotropic drug resistance 12 (best arabidopsis hit)
104600767	2.5981	Up	XM_010263906.2	Calcium sensing receptor (best arabidopsis hit)
104607447	2.54607	Up	XM_010273086.1	Populus trichocarpa cc-nbs-lrr resistance protein, mRNA
104596159	2.51865	Up	XM_010257208.2	Vitis vinifera hypothetical protein LOC100262734 (LOC100262734), mRNA
104599488	2.51696	Up	XM_010262048.1
104599488	2.51696	Up	XM_010262047.1	Seven transmembrane MLO family protein (best arabidopsis hit)
104596917	2.47467	Up	XM_010258237.2	Medicago truncatula NBS-LRR resistance-like protein 4U (MTR_4g080080) mRNA, complete cds
104597141	2.4659	Up	XM_010258550.2
104590185	2.45763	Up	XM_010248739.2	Seven transmembrane MLO family protein (best arabidopsis hit)
104590185	2.45763	Up	XM_010248738.2	Seven transmembrane MLO family protein (best arabidopsis hit)
104596137	2.44514	Up	XM_010257169.2	PR5-like receptor kinase (best arabidopsis hit); expressed protein (best rice hit)
104610114	2.43403	Up	XM_010276593.2	NB-ARC domain-containing disease resistance protein (best arabidopsis hit)
104590628	2.42634	Up	XM_010249347.2	Vitis vinifera hypothetical protein LOC100259127 (LOC100259127), partial mRNA
104589427	2.38957	Up	XM_010247753.1	Vitis vinifera hypothetical protein LOC100246175 (LOC100246175), mRNA
104588202	2.30229	Up	XM_019196119.1
104607165	2.28921	Up	XM_010272724.2	Vitis vinifera hypothetical protein LOC100262734 (LOC100262734), mRNA
104607165	2.28921	Up	XM_010272725.1	Vitis vinifera hypothetical protein LOC100262734 (LOC100262734), mRNA
104607165	2.28921	Up	XM_010272723.2	Vitis vinifera hypothetical protein LOC100262734 (LOC100262734), mRNA
104592763	2.27368	Up	XM_010252245.2
104592319	2.24576	Up	XM_010251626.2
104590173	2.24351	Up	XM_010248721.1	Cysteine-rich RLK (RECEPTOR-like protein kinase) 10 (best arabidopsis hit)
104602756	2.24351	Up	XM_010266554.2	Vitis vinifera hypothetical protein LOC100249779 (LOC100249779), mRNA
104603396	2.23568	Up	XM_010267422.2
104593403	2.21926	Up	XM_010253215.2	ATP-binding cassette 14 (best arabidopsis hit)
104601339	2.10788	Up	XM_010264622.2	Non-intrinsic ABC protein 12 (best arabidopsis hit)
104586363	2.09643	Up	XM_010243563.2	ABC transporter family protein (best arabidopsis hit)
104606831	2.07497	Up	XM_010272222.2
104606831	2.07497	Up	XR_736835.2
104606831	2.07497	Up	XM_019199353.1
104592317	2.07442	Up	XM_010251623.2	Leucine-rich repeat protein kinase family protein (best arabidopsis hit)
104592921	2.04761	Up	XM_010252467.2	Leucine-rich repeat protein kinase family protein (best arabidopsis hit)
104607374	2.03909	Up	XM_010273011.2	Glycine max cv Williams 82 BAC clone Gm_ISb001_091_F11, complete sequence.
104600978	2.00731	Up	XM_010264156.2	Vitis vinifera hypothetical protein LOC100249779 (LOC100249779), mRNA
104590864	1.98608	Up	XM_010249620.2
104589771	1.96114	Up	XM_010248204.1	Leucine-rich repeat transmembrane protein kinase (best arabidopsis hit)
104589771	1.96114	Up	XM_010248205.1	Leucine-rich repeat transmembrane protein kinase (best arabidopsis hit)
104591281	1.954	Up	XM_010250084.2	Protein kinase family protein with leucine-rich repeat domain (best arabidopsis hit)
104608345	1.94035	Up	XM_010274302.2
104608345	1.94035	Up	XM_019199600.1
104610856	1.93907	Up	XM_010277677.1	Glycine max probable leucine-rich repeat receptor-like protein kinase At5g49770-like (LOC100792249), mRNA
104588882	1.9318	Up	XM_010247004.2
104588880	1.90961	Up	XM_010247003.2
104601811	1.88676	Up	XM_010265291.2
104611257	1.87578	Up	XM_019200087.1	pleiotropic drug resistance 9 (best arabidopsis hit)
104587429	1.86158	Up	XM_010245045.2	Leucine-rich repeat protein kinase family protein (best arabidopsis hit)
104595503	1.86132	Up	XM_010256255.2	U-box domain-containing protein kinase family protein (best arabidopsis hit)
104601948	1.86089	Up	XM_010265464.2
104601948	1.86089	Up	XM_010265466.2
104601948	1.86089	Up	XM_010265468.2
104601948	1.86089	Up	XM_010265465.2
104586019	1.85885	Up	XM_010243112.2	Leucine-rich repeat protein kinase family protein (best arabidopsis hit)
104596094	1.82847	Up	XM_010257121.2	Leucine-rich repeat protein kinase family protein (best arabidopsis hit)
104593876	1.81844	Up	XM_010253930.2	Glycine max probable leucine-rich repeat receptor-like protein kinase At5g49770-like (LOC100792249), mRNA
104590730	1.81377	Up	XM_010249470.2	Leucine-rich repeat transmembrane protein kinase (best arabidopsis hit)
104608207	1.76864	Up	XM_010274125.2
104608207	1.76864	Up	XM_010274124.2
104608431	1.76348	Up	XM_010274432.2	Triticum aestivum cDNA, clone: WT012_K21, cultivar: Chinese Spring
104608431	1.76348	Up	XM_010274434.2	Triticum aestivum cDNA, clone: WT012_K21, cultivar: Chinese Spring
104601646	1.75808	Up	XM_010265077.2	Vitis vinifera hypothetical protein LOC100261499 (LOC100261499), mRNA
104587983	1.74529	Up	XM_019196081.1	Disease resistance protein (CC-NBS-LRR class) family (best arabidopsis hit)
104601861	1.74362	Up	XM_010265352.2
104610742	1.71669	Up	XM_010277511.2	Populus trichocarpa cc-nbs-lrr resistance protein, mRNA
104586816	1.71405	Up	XM_010244179.2
104586816	1.71405	Up	XM_010244180.2
104586816	1.71405	Up	XM_010244181.2
104600964	1.70918	Up	XM_010264143.2	phosphoenolpyruvate carboxylase 4 (best arabidopsis hit)
104593371	1.67432	Up	XM_010253137.2	Seven transmembrane MLO family protein (best arabidopsis hit)
104593371	1.67432	Up	XM_010253135.2	Seven transmembrane MLO family protein (best arabidopsis hit)
104608434	1.64757	Up	XM_010274438.2
104610976	1.64566	Up	XM_010277854.2
104596044	1.60111	Up	XM_010257037.2	U-box domain-containing protein kinase family protein (best arabidopsis hit)
104596044	1.60111	Up	XM_010257036.2	U-box domain-containing protein kinase family protein (best arabidopsis hit)
104596044	1.60111	Up	XM_010257034.2	U-box domain-containing protein kinase family protein (best arabidopsis hit)
104596044	1.60111	Up	XM_010257035.2	U-box domain-containing protein kinase family protein (best arabidopsis hit)
104596044	1.60111	Up	XM_010257038.2	U-box domain-containing protein kinase family protein (best arabidopsis hit)
104597073	1.57584	Up	XM_010258466.2	LIM domain-containing protein, putative, expressed (best arabidopsis hit)
104589384	1.57308	Up	XM_019196338.1	Vitis vinifera hypothetical protein LOC100257868 (LOC100257868), mRNA
104589384	1.57308	Up	XM_010247690.2	Vitis vinifera hypothetical protein LOC100257868 (LOC100257868), mRNA
104589384	1.57308	Up	XM_010247691.2	Vitis vinifera hypothetical protein LOC100257868 (LOC100257868), mRNA
104597259	1.5594	Up	XM_010258714.2	Vitis vinifera hypothetical protein LOC100246700, transcript variant 1 (LOC100246700), mRNA
104613125	1.52022	Up	XM_010280827.2	NB-ARC domain-containing disease resistance protein (best arabidopsis hit)
104606337	1.50775	Up	XM_019199270.1	NB-ARC domain-containing disease resistance protein (best arabidopsis hit)
104590174	1.50654	Up	XM_010248722.1	cysteine-rich RLK (RECEPTOR-like protein kinase) 10 (best arabidopsis hit)
104609769	1.50654	Up	XM_010276152.2	Leucine-rich repeat protein kinase family protein (best arabidopsis hit)
104609769	1.50654	Up	XM_019199828.1	Leucine-rich repeat protein kinase family protein (best arabidopsis hit)
104612984	1.50372	Up	XM_019200398.1	Leucine-rich repeat protein kinase family protein (best arabidopsis hit)
104607166	1.49002	Up	XM_010272726.2	Vitis vinifera hypothetical protein LOC100262734 (LOC100262734), mRNA
109114960	1.48651	Up	XM_019198457.1	Disease resistance protein (TIR-NBS-LRR class) family (best arabidopsis hit)
104599670	1.48232	Up	XM_010262294.2	Pyridoxal phosphate (PLP)-dependent transferases superfamily protein (best arabidopsis hit); SHR5-receptor-like kinase, putative (best rice hit)
104586721	1.47178	Up	XM_010244035.2	Leucine-rich repeat protein kinase family protein (best arabidopsis hit)
104594255	1.46947	Up	XM_019197206.1	Vitis vinifera hypothetical protein LOC100252764 (LOC100252764), mRNA
104594255	1.46947	Up	XM_010254474.2	Vitis vinifera hypothetical protein LOC100252764 (LOC100252764), mRNA
104585992	1.43323	Up	XM_010243063.2	NB-ARC domain-containing disease resistance protein (best arabidopsis hit); NBS-LRR disease resistance protein, putative, expressed (best rice hit)
104605947	1.4243	Up	XM_010270912.2
104605947	1.4243	Up	XM_010270911.2
104605947	1.4243	Up	XM_019199207.1
104609775	1.42193	Up	XM_010276157.2	Vitis vinifera hypothetical protein LOC100261772 (LOC100261772), mRNA
104587411	1.42125	Up	XM_010245022.2
104587411	1.42125	Up	XM_010245023.2
104607380	1.4154	Up	XM_010273018.2	Receptor-like kinase 1 (best arabidopsis hit)
104608430	1.41186	Up	XM_010274431.1	Leucine-rich repeat transmembrane protein kinase (best arabidopsis hit)
104608430	1.41186	Up	XM_010274430.2	Leucine-rich repeat transmembrane protein kinase (best arabidopsis hit)
104588824	1.40273	Up	XM_010246929.2
104599283	1.35568	Up	XM_010261760.2	Triticum aestivum cDNA, clone: WT010_M17, cultivar: Chinese Spring
104593106	1.34884	Up	XM_010252795.2	RNI-like superfamily protein (best arabidopsis hit); expressed protein (best rice hit)
104592035	1.34521	Up	XM_010251176.2	Vitis vinifera hypothetical protein LOC100268155 (LOC100268155), mRNA
104592035	1.34521	Up	XM_010251175.2	Vitis vinifera hypothetical protein LOC100268155 (LOC100268155), mRNA
104595279	1.33302	Up	XM_010255951.2	Leucine-rich repeat protein kinase family protein (best arabidopsis hit)
104602140	1.32697	Up	XM_010265725.2
104596810	1.32122	Up	XM_010258104.2
104586067	1.31694	Up	XM_010243170.1	Vitis vinifera hypothetical protein LOC100262734 (LOC100262734), mRNA
104604140	1.30981	Up	XR_736335.2	Leucine-rich repeat protein kinase family protein (best arabidopsis hit)
104604140	1.30981	Up	XR_736336.2	Leucine-rich repeat protein kinase family protein (best arabidopsis hit)
104604140	1.30981	Up	XM_010268384.2	Leucine-rich repeat protein kinase family protein (best arabidopsis hit)
104604140	1.30981	Up	XM_010268383.2	Leucine-rich repeat protein kinase family protein (best arabidopsis hit)
104596399	1.29362	Up	XM_010257546.2
104596696	1.27073	Up	XM_010257949.2	NB-ARC domain-containing disease resistance protein (best arabidopsis hit)
104608034	1.24888	Up	XM_010273878.2
104599991	1.24106	Up	XM_010262777.2	Leucine-rich receptor-like protein kinase family protein (best arabidopsis hit)
104593151	1.23384	Up	XM_010252869.2
104586588	1.20395	Up	XM_010243875.2	Leucine-rich repeat transmembrane protein kinase (best arabidopsis hit)
104587469	1.1962	Up	XM_010245097.2
104597338	1.17245	Up	XM_010258811.1
104609298	1.15939	Up	XM_019198889.1	Leucine-rich repeat protein kinase family protein (best arabidopsis hit)
104608580	1.13458	Up	XM_010274611.1
104604507	1.13264	Up	XM_010268880.1	Leucine-rich receptor-like protein kinase family protein (best arabidopsis hit)
104598225	1.1223	Up	XM_010260157.2	Leucine-rich receptor-like protein kinase family protein (best arabidopsis hit); systemin receptor SR160 precursor, putative, expressed (best rice hit)
104589775	1.11497	Up	XM_010248209.1	Leucine-rich repeat transmembrane protein kinase (best arabidopsis hit)
104599361	1.09317	Up	XM_010261873.1	Leucine-rich receptor-like protein kinase family protein (best arabidopsis hit)
104590168	1.08867	Up	XM_010248717.2	Leucine-rich repeat protein kinase family protein (best arabidopsis hit)
104590168	1.08867	Up	XM_010248725.1	Leucine-rich repeat protein kinase family protein (best arabidopsis hit)
104590168	1.08867	Up	XM_010248733.1	Leucine-rich repeat protein kinase family protein (best arabidopsis hit)
104595787	1.0724	Up	XM_010256679.2	Arabidopsis thaliana DAR4 (DA1-RELATED PROTEIN 4); ATP binding
104610740	1.06884	Up	XR_737488.2	Populus trichocarpa cc-nbs-lrr resistance protein, mRNA
104610740	1.06884	Up	XR_002023404.1	Populus trichocarpa cc-nbs-lrr resistance protein, mRNA
104610740	1.06884	Up	XR_002023403.1	Populus trichocarpa cc-nbs-lrr resistance protein, mRNA
104610740	1.06884	Up	XM_019199975.1	Populus trichocarpa cc-nbs-lrr resistance protein, mRNA
104602860	1.05409	Up	XM_010266719.2
104609497	1.05339	Up	XM_010275828.2	Leucine-rich repeat transmembrane protein kinase (best arabidopsis hit)
104588763	1.0462	Up	XM_010246834.2	Vitis vinifera hypothetical protein LOC100264502 (LOC100264502), mRNA
104588763	1.0462	Up	XM_010246833.2	Vitis vinifera hypothetical protein LOC100264502 (LOC100264502), mRNA
104588763	1.0462	Up	XR_733846.2	Vitis vinifera hypothetical protein LOC100264502 (LOC100264502), mRNA
104612323	1.04196	Up	XM_010279707.2	Populus trichocarpa predicted protein, mRNA
104596669	1.02373	Up	XM_010257928.2	Leucine-rich repeat protein kinase family protein (best arabidopsis hit)
104596669	1.02373	Up	XM_010257923.2	Leucine-rich repeat protein kinase family protein (best arabidopsis hit)
104587274	-1.00465	Down	XM_010244818.2	Disease resistance protein (TIR-NBS-LRR class) family (best arabidopsis hit)
104612629	-1.00773	Down	XM_010280118.2
104612629	-1.00773	Down	XM_010280124.2
104612629	-1.00773	Down	XM_010280120.2
104612629	-1.00773	Down	XM_010280121.2
104612629	-1.00773	Down	XM_010280122.2
104612629	-1.00773	Down	XM_010280119.2
104612629	-1.00773	Down	XM_010280123.2
104602008	-1.00782	Down	XM_010265543.2	Leucine-rich receptor-like protein kinase family protein (best arabidopsis hit)
104598848	-1.01148	Down	XM_010261097.1	Importin alpha isoform 2 (best arabidopsis hit)
104603333	-1.01172	Down	XM_010267344.2
104603333	-1.01172	Down	XM_010267339.2
104603333	-1.01172	Down	XM_010267345.2
104588499	-1.02042	Down	XM_010246445.2
104588499	-1.02042	Down	XM_010246446.1
104593618	-1.03669	Down	XM_010253562.2	Populus trichocarpa linkage group I, whole genome shotgun sequence.
104610126	-1.04165	Down	XM_010276615.2	White-brown complex homolog protein 11 (best arabidopsis hit)
104610126	-1.04165	Down	XM_010276614.2	White-brown complex homolog protein 11 (best arabidopsis hit)
104602025	-1.04647	Down	XM_010265565.2
104602025	-1.04647	Down	XM_010265566.2
104586370	-1.051	Down	XM_010243575.2	U-box domain-containing protein kinase family protein (best arabidopsis hit)
104586370	-1.051	Down	XM_010243577.2	U-box domain-containing protein kinase family protein (best arabidopsis hit)
104586370	-1.051	Down	XM_010243576.2	U-box domain-containing protein kinase family protein (best arabidopsis hit)
104586370	-1.051	Down	XM_010243578.2	U-box domain-containing protein kinase family protein (best arabidopsis hit)
104593152	-1.05971	Down	XM_010252872.2	NSP-interacting kinase 3 (best arabidopsis hit)
104593152	-1.05971	Down	XM_010252871.2	NSP-interacting kinase 3 (best arabidopsis hit)
104589269	-1.06028	Down	XM_010247528.2	Leucine-rich receptor-like protein kinase family protein (best arabidopsis hit); systemin receptor SR160 precursor, putative, expressed (best rice hit)
104591449	-1.06244	Down	XM_010250284.1
104599552	-1.0735	Down	XM_010262147.2
104592703	-1.07668	Down	XM_010252159.2	phytosulfokin receptor 1 (best arabidopsis hit)
104594607	-1.10553	Down	XM_010254976.2
104594077	-1.10813	Down	XM_010254204.2	STRUBBELIG-receptor family 8 (best arabidopsis hit)
104594077	-1.10813	Down	XM_019197193.1	STRUBBELIG-receptor family 8 (best arabidopsis hit)
104601715	-1.12005	Down	XM_010265147.2	Leucine-rich repeat protein kinase family protein (best arabidopsis hit)
104594742	-1.12517	Down	XM_010255195.2	Leucine-rich repeat protein kinase family protein (best arabidopsis hit)
104612355	-1.12908	Down	XM_010279743.2
104612709	-1.13588	Down	XM_010280250.2
109114769	-1.14203	Down	XM_019197937.1	Arabidopsis thaliana protein kinase family protein (AT4G23160) mRNA, complete cds
104596537	-1.15827	Down	XM_010257738.2	Leucine-rich repeat receptor-like protein kinase family protein (best arabidopsis hit)
104605695	-1.16128	Down	XM_010270552.2	RNI-like superfamily protein (best arabidopsis hit)
104605695	-1.16128	Down	XM_010270553.2	RNI-like superfamily protein (best arabidopsis hit)
104587911	-1.16501	Down	XM_010245689.2	Vitis vinifera hypothetical protein LOC100254567 (LOC100254567), mRNA
104604542	-1.17425	Down	XM_010268924.2	white-brown complex homolog protein 11 (best arabidopsis hit)
104592727	-1.18247	Down	XM_010252190.2	Vitis vinifera hypothetical protein LOC100258356 (LOC100258356), mRNA
104604925	-1.20041	Down	XM_010269505.2	cysteine-rich RLK (RECEPTOR-like protein kinase) 25 (best arabidopsis hit)
104599348	-1.20256	Down	XM_010261860.2	Leucine-rich repeat protein kinase family protein (best arabidopsis hit)
104599348	-1.20256	Down	XM_010261862.2	Leucine-rich repeat protein kinase family protein (best arabidopsis hit)
104599348	-1.20256	Down	XM_010261861.2	Leucine-rich repeat protein kinase family protein (best arabidopsis hit)
104599548	-1.20565	Down	XM_010262129.2	ABC-2 type transporter family protein (best arabidopsis hit)
109114080	-1.2077	Down	XM_019196151.1	Populus trichocarpa clone 177919 NBS type disease resistance protein mRNA, complete cds.
104606709	-1.20813	Down	XM_010272049.1	ABC-2 type transporter family protein (best arabidopsis hit)
104589155	-1.21806	Down	XM_010247373.2
104607535	-1.23216	Down	XM_010273198.2
104596018	-1.24314	Down	XM_019197529.1	Populus trichocarpa linkage group III, whole genome shotgun sequence.
104596018	-1.24314	Down	XM_019197530.1	Populus trichocarpa linkage group III, whole genome shotgun sequence.
104613421	-1.26856	Down	XR_737954.2	NB-ARC domain-containing disease resistance protein (best arabidopsis hit)
104613421	-1.26856	Down	XM_010281225.2	NB-ARC domain-containing disease resistance protein (best arabidopsis hit)
104613421	-1.26856	Down	XR_737956.2	NB-ARC domain-containing disease resistance protein (best arabidopsis hit)
104613421	-1.26856	Down	XR_737950.2	NB-ARC domain-containing disease resistance protein (best arabidopsis hit)
104613421	-1.26856	Down	XR_737953.2	NB-ARC domain-containing disease resistance protein (best arabidopsis hit)
104589089	-1.26979	Down	XM_010247278.2	Vitis vinifera hypothetical protein LOC100267564 (LOC100267564), mRNA
104610815	-1.27034	Down	XM_010277610.2
109114949	-1.28699	Down	XM_019198437.1	BRI1-associated receptor kinase (best arabidopsis hit)
104605625	-1.28776	Down	XM_010270460.2
104588367	-1.31253	Down	XM_010246254.2	Leucine-rich repeat protein kinase family protein (best arabidopsis hit)
104588367	-1.31253	Down	XM_010246256.2	Leucine-rich repeat protein kinase family protein (best arabidopsis hit)
104588367	-1.31253	Down	XM_010246252.2	Leucine-rich repeat protein kinase family protein (best arabidopsis hit)
104588367	-1.31253	Down	XM_010246253.2	Leucine-rich repeat protein kinase family protein (best arabidopsis hit)
104588367	-1.31253	Down	XM_010246255.2	Leucine-rich repeat protein kinase family protein (best arabidopsis hit)
104586097	-1.31737	Down	XR_733400.2	TSA: Lactuca sativa Letassy_X1_20535 mRNA sequence
104586097	-1.31737	Down	XR_733401.2	TSA: Lactuca sativa Letassy_X1_20535 mRNA sequence
104591507	-1.32474	Down	XM_010250359.2
104601548	-1.32547	Down	XM_010264915.2	Disease resistance protein (TIR-NBS-LRR class) family (best arabidopsis hit)
104601548	-1.32547	Down	XM_010264916.2	Disease resistance protein (TIR-NBS-LRR class) family (best arabidopsis hit)
104601548	-1.32547	Down	XM_010264914.2	Disease resistance protein (TIR-NBS-LRR class) family (best arabidopsis hit)
104601548	-1.32547	Down	XM_019198491.1	Disease resistance protein (TIR-NBS-LRR class) family (best arabidopsis hit)
104601340	-1.33092	Down	XM_010264628.2
104601340	-1.33092	Down	XM_010264623.1
104589051	-1.33767	Down	XM_010247230.2	Leucine-rich repeat transmembrane protein kinase family protein (best arabidopsis hit)
104609754	-1.33958	Down	XM_010276134.1	Leucine-rich repeat protein kinase family protein (best arabidopsis hit)
104609754	-1.33958	Down	XM_010276135.1	Leucine-rich repeat protein kinase family protein (best arabidopsis hit)
104609754	-1.33958	Down	XM_010276129.1	Leucine-rich repeat protein kinase family protein (best arabidopsis hit)
104609754	-1.33958	Down	XM_010276131.1	Leucine-rich repeat protein kinase family protein (best arabidopsis hit)
104609754	-1.33958	Down	XM_010276133.1
104609754	-1.33958	Down	XM_010276132.1	Leucine-rich repeat protein kinase family protein (best arabidopsis hit)
104609754	-1.33958	Down	XM_010276130.1	Leucine-rich repeat protein kinase family protein (best arabidopsis hit)
104591261	-1.35645	Down	XM_010250070.1
104591261	-1.35645	Down	XM_010250069.1
104591010	-1.38741	Down	XM_010249781.1	ABC-2 type transporter family protein (best arabidopsis hit)
104601636	-1.39223	Down	XM_010265063.2
104592316	-1.39273	Down	XM_010251622.2
104592316	-1.39273	Down	XM_010251621.2
104600953	-1.42668	Down	XM_010264126.2	Leucine-rich repeat receptor-like protein kinase family protein (best arabidopsis hit)
104595086	-1.44675	Down	XM_019197383.1	ABC-2 type transporter family protein (best arabidopsis hit)
104595086	-1.44675	Down	XM_010255666.2	ABC-2 type transporter family protein (best arabidopsis hit)
104598452	-1.44926	Down	XM_010260523.2	Disease resistance protein (CC-NBS-LRR class) family (best arabidopsis hit)
104597531	-1.45693	Down	XM_010259123.2	STRUBBELIG-receptor family 2 (best arabidopsis hit)
104597531	-1.45693	Down	XM_010259125.2	STRUBBELIG-receptor family 2 (best arabidopsis hit)
104597531	-1.45693	Down	XM_010259122.2	STRUBBELIG-receptor family 2 (best arabidopsis hit)
104597531	-1.45693	Down	XM_010259124.2	STRUBBELIG-receptor family 2 (best arabidopsis hit)
104611243	-1.46041	Down	XM_010278224.2
104613299	-1.47102	Down	XM_010281066.2	Vitis vinifera hypothetical protein LOC100262836 (LOC100262836), mRNA
104589809	-1.47697	Down	XM_010248249.2
104606319	-1.51089	Down	XM_010271454.2
104601536	-1.5317	Down	XM_019198474.1	Disease resistance protein (TIR-NBS-LRR class) family (best arabidopsis hit)
104601536	-1.5317	Down	XM_010264894.2	Disease resistance protein (TIR-NBS-LRR class) family (best arabidopsis hit)
104601536	-1.5317	Down	XM_019198473.1	Disease resistance protein (TIR-NBS-LRR class) family (best arabidopsis hit)
104601536	-1.5317	Down	XM_010264896.2	Disease resistance protein (TIR-NBS-LRR class) family (best arabidopsis hit)
104601536	-1.5317	Down	XM_019198475.1	Disease resistance protein (TIR-NBS-LRR class) family (best arabidopsis hit)
104601536	-1.5317	Down	XM_010264893.2	Disease resistance protein (TIR-NBS-LRR class) family (best arabidopsis hit)
104612305	-1.53286	Down	XM_010279686.1
104612305	-1.53286	Down	XM_010279685.2
104587388	-1.53877	Down	XM_019196009.1
104587388	-1.53877	Down	XM_010244979.2
104587388	-1.53877	Down	XM_010244984.2
104589379	-1.56455	Down	XM_010247693.2
104589379	-1.56455	Down	XM_010247685.2
104589379	-1.56455	Down	XM_010247700.1
104589379	-1.56455	Down	XM_010247703.2
104590619	-1.57001	Down	XM_010249335.1
104588680	-1.58967	Down	XM_010246702.2	Leucine-rich repeat protein kinase family protein (best arabidopsis hit)
104590128	-1.60844	Down	XM_010248665.1	TSA: Lactuca sativa Letassy_X1_18308 mRNA sequence
104608712	-1.61094	Down	XM_010274768.1	Vitis vinifera hypothetical protein LOC100258246, transcript variant 2 (LOC100258246), mRNA
104604919	-1.61275	Down	XM_019199029.1
104604919	-1.61275	Down	XM_010269497.2	Cysteine-rich RLK (RECEPTOR-like protein kinase) 7 (best arabidopsis hit)
104604919	-1.61275	Down	XM_019199030.1
104590064	-1.61556	Down	XM_010248584.2	PEP1 receptor 1 (best arabidopsis hit)
104594337	-1.61728	Down	XM_010254589.2	Populus trichocarpa tir-nbs resistance protein, mRNA.
104598441	-1.62551	Down	XM_019198003.1	Vitis vinifera hypothetical protein LOC100242290 (LOC100242290), mRNA
104605541	-1.62971	Down	XM_010270349.2	Vitis vinifera hypothetical protein LOC100247421 (LOC100247421), mRNA
104611970	-1.65445	Down	XM_010279277.1	Populus trichocarpa predicted protein, mRNA
104597542	-1.68045	Down	XM_010259144.2	Receptor-like protein kinase 1 (best arabidopsis hit)
104593144	-1.68938	Down	XM_010252861.2	Cysteine-rich RLK (RECEPTOR-like protein kinase) 3 (best arabidopsis hit)
104586759	-1.70489	Down	XM_010244092.2	ABC2 homolog 6 (best arabidopsis hit)
104607284	-1.72769	Down	XM_010272899.2	Vitis vinifera hypothetical protein LOC100249092 (LOC100249092), mRNA
104598673	-1.73011	Down	XM_010260853.2	Leucine-rich repeat protein kinase family protein (best arabidopsis hit)
104592087	-1.75888	Down	XM_010251261.1
104586756	-1.77065	Down	XM_010244087.2	Leucine-rich repeat protein kinase family protein (best arabidopsis hit)
104598877	-1.79474	Down	XM_010261151.2
104598877	-1.79474	Down	XM_010261149.2
104598780	-1.80019	Down	XM_010260995.2
104601998	-1.80294	Down	XM_010265768.2	NB-ARC domain-containing disease resistance protein (best arabidopsis hit)
104601998	-1.80294	Down	XM_010265569.2	NB-ARC domain-containing disease resistance protein (best arabidopsis hit)
104601998	-1.80294	Down	XM_010265837.2	NB-ARC domain-containing disease resistance protein (best arabidopsis hit)
104610479	-1.82385	Down	XM_019199942.1	NB-ARC domain-containing disease resistance protein (best arabidopsis hit)
109115165	-1.83349	Down	XM_019198858.1	BRI1-associated receptor kinase (best arabidopsis hit)
104612209	-1.83496	Down	XM_010279556.2	Seven transmembrane MLO family protein (best arabidopsis hit)
104601613	-1.87455	Down	XM_010265017.2	Disease resistance protein (TIR-NBS-LRR class) family (best arabidopsis hit)
104601613	-1.87455	Down	XM_019198496.1	Disease resistance protein (TIR-NBS-LRR class) family (best arabidopsis hit)
104601613	-1.87455	Down	XM_010265016.2	Disease resistance protein (TIR-NBS-LRR class) family (best arabidopsis hit)
104595280	-1.88926	Down	XM_010255953.2	Pleiotropic drug resistance 12 (best arabidopsis hit)
104595280	-1.88926	Down	XM_010255952.2	Pleiotropic drug resistance 12 (best arabidopsis hit)
104595280	-1.88926	Down	XM_019197349.1	Pleiotropic drug resistance 12 (best arabidopsis hit)
104611662	-1.93162	Down	XM_010278830.2	Hordeum vulgare subsp. vulgare mRNA for predicted protein, partial cds, clone: NIASHv3149K09
104589772	-1.97426	Down	XM_010248207.2	Leucine-rich repeat transmembrane protein kinase (best arabidopsis hit)
104612143	-1.99086	Down	XM_019200221.1	Leucine-rich repeat protein kinase family protein (best arabidopsis hit)
104603413	-2.00442	Down	XM_019198743.1	Vitis vinifera putative disease resistance protein At3g14460-like (LOC100256694), mRNA.
104608400	-2.0047	Down	XM_010274373.2	Leucine-rich repeat transmembrane protein kinase (best arabidopsis hit)
104612121	-2.00852	Down	XM_019200636.1	Leucine-rich repeat protein kinase family protein (best arabidopsis hit)
104608798	-2.06944	Down	XM_019199667.1
104597181	-2.07842	Down	XM_010258611.2
104597181	-2.07842	Down	XM_010258612.2
104612577	-2.09303	Down	XR_737828.2
104612577	-2.09303	Down	XR_737829.2
104612577	-2.09303	Down	XM_010280028.2
104603807	-2.09616	Down	XM_010267959.2
104603807	-2.09616	Down	XM_010267960.1
104603807	-2.09616	Down	XM_010267962.1
104603807	-2.09616	Down	XM_010267961.2
104603807	-2.09616	Down	XM_010267963.2
104602903	-2.10766	Down	XM_010266761.2	Vitis vinifera hypothetical protein LOC100267893 (LOC100267893), mRNA
104590652	-2.12994	Down	XR_734144.2
104599975	-2.13063	Down	XM_010262750.2	Leucine-rich receptor-like protein kinase family protein (best arabidopsis hit)
104591173	-2.14789	Down	XM_010249960.1	Leucine-rich repeat protein kinase family protein (best arabidopsis hit)
104592304	-2.16153	Down	XM_010251605.2	Pleiotropic drug resistance 4 (best arabidopsis hit)
104586926	-2.16203	Down	XM_010244330.2	Pleiotropic drug resistance 11 (best arabidopsis hit)
104589794	-2.29939	Down	XM_010248230.1	Leucine-rich repeat protein kinase family protein (best arabidopsis hit)
104603450	-2.33647	Down	XM_010267475.2	ABC-2 type transporter family protein (best arabidopsis hit)
104607211	-2.37263	Down	XM_019199389.1
104594685	-2.40656	Down	XM_010255094.2	ABC-2 type transporter family protein (best arabidopsis hit)
104586076	-2.41494	Down	XM_010243187.2
104586076	-2.41494	Down	XM_010243179.2
104586076	-2.41494	Down	XM_010243182.2
104586076	-2.41494	Down	XM_010243180.2
104586076	-2.41494	Down	XM_010243183.2
104586076	-2.41494	Down	XM_010243184.2
104597340	-2.43985	Down	XM_010258812.2	Leucine-rich repeat protein kinase family protein (best arabidopsis hit)
104613093	-2.45539	Down	XM_010280823.2	Vitis vinifera hypothetical protein LOC100249092 (LOC100249092), mRNA
104594816	-2.4917	Down	XM_010255308.1	Seven transmembrane MLO family protein (best arabidopsis hit)
104602712	-2.49346	Down	XR_736107.2
104589737	-2.49936	Down	XM_010248158.2	Leucine-rich repeat protein kinase family protein (best arabidopsis hit)
104589737	-2.49936	Down	XM_010248156.2	Leucine-rich repeat protein kinase family protein (best arabidopsis hit)
104589737	-2.49936	Down	XM_010248157.2	Leucine-rich repeat protein kinase family protein (best arabidopsis hit)
109114966	-2.51138	Down	XM_019198469.1	Brassica rapa subsp. pekinensis isolate BrTNL10 disease resistance protein gene, complete cds.
104592994	-2.5282	Down	XR_002022452.1	Vitis vinifera hypothetical protein LOC100240962 (LOC100240962), mRNA
104592994	-2.5282	Down	XM_019196974.1	Vitis vinifera hypothetical protein LOC100240962 (LOC100240962), mRNA
104592994	-2.5282	Down	XR_002022451.1	Vitis vinifera hypothetical protein LOC100240962 (LOC100240962), mRNA
104592994	-2.5282	Down	XR_002022454.1	Vitis vinifera hypothetical protein LOC100240962 (LOC100240962), mRNA
104592994	-2.5282	Down	XM_019196973.1	Vitis vinifera hypothetical protein LOC100240962 (LOC100240962), mRNA
104592994	-2.5282	Down	XR_002022453.1	Vitis vinifera hypothetical protein LOC100240962 (LOC100240962), mRNA
104607127	-2.62749	Down	XM_010272660.2	Pleiotropic drug resistance 9 (best arabidopsis hit)
104607127	-2.62749	Down	XM_019199390.1	Pleiotropic drug resistance 9 (best arabidopsis hit)
104595773	-2.64232	Down	XM_010256655.2
104585707	-2.6576	Down	XM_019200533.1	Cysteine-rich RLK (RECEPTOR-like protein kinase) 10 (best arabidopsis hit)
104585707	-2.6576	Down	XM_019200534.1	Cysteine-rich RLK (RECEPTOR-like protein kinase) 10 (best arabidopsis hit)
104611878	-2.67394	Down	XM_010279140.2	ERECTA-like 2 (best arabidopsis hit)
104611878	-2.67394	Down	XM_010279141.2	ERECTA-like 2 (best arabidopsis hit)
104611878	-2.67394	Down	XM_010279139.2	ERECTA-like 1 (best arabidopsis hit)
104611878	-2.67394	Down	XM_019200163.1	ERECTA-like 2 (best arabidopsis hit)
104611878	-2.67394	Down	XM_010279137.2	ERECTA-like 2 (best arabidopsis hit)
109114618	-2.71069	Down	XM_019197558.1	Populus trichocarpa clone 177919 NBS type disease resistance protein mRNA, complete cds.
104585978	-2.73603	Down	XM_010243048.2	Leucine-rich receptor-like protein kinase family protein (best arabidopsis hit)
104595019	-2.81475	Down	XM_019197378.1	Pleiotropic drug resistance 3 (best arabidopsis hit)
109114437	-2.8161	Down	XM_019197108.1	NB-ARC domain-containing disease resistance protein (best arabidopsis hit)
104587178	-2.96253	Down	XM_019195975.1
104597258	-2.99728	Down	XM_010258713.2	Inflorescence meristem receptor-like kinase 2 (best arabidopsis hit)
109114482	-3.02328	Down	XM_019197169.1
109114218	-3.04189	Down	XM_019196542.1	Cysteine-rich RLK (RECEPTOR-like protein kinase) 8 (best arabidopsis hit)
104604099	-3.05356	Down	XM_010268325.1	Brassica rapa subsp. pekinensis isolate BrTNL10 disease resistance protein gene, complete cds.
104613403	-3.10274	Down	XM_010281197.2	Vitis vinifera hypothetical protein LOC100267086 (LOC100267086), mRNA
104613403	-3.10274	Down	XM_010281195.2	Vitis vinifera hypothetical protein LOC100267086 (LOC100267086), mRNA
104593340	-3.12706	Down	XM_010253098.2	Vitis vinifera hypothetical protein LOC100251471 (LOC100251471), mRNA
104592932	-3.17689	Down	XM_010252484.2	Leucine-rich repeat protein kinase family protein (best arabidopsis hit)
104592321	-3.27678	Down	XM_010251628.2
104588774	-3.29025	Down	XM_010246848.2	LRR and NB-ARC domains-containing disease resistance protein (best arabidopsis hit)
104606321	-3.36433	Down	XM_010271457.2	Vitis vinifera hypothetical protein LOC100267086 (LOC100267086), mRNA
104603470	-3.37387	Down	XM_010267514.2	Brassica napus polygalacturonase inhibitor protein (PGIP1) mRNA, complete cds
104601243	-3.42892	Down	XM_010264517.2	Leucine-rich repeat protein kinase family protein (best arabidopsis hit)
104609959	-3.43037	Down	XM_010276412.2
104596268	-3.47074	Down	XM_010257348.1
104610898	-3.60694	Down	XM_010277746.2	ERECTA-like 1 (best arabidopsis hit)
104610898	-3.60694	Down	XM_010277755.2	ERECTA-like 1 (best arabidopsis hit)
104599206	-4.00393	Down	XM_010261646.1
104591392	-4.04694	Down	XM_019196689.1	Leucine-rich repeat transmembrane protein kinase (best arabidopsis hit)
104599489	-4.07842	Down	XM_010262049.1	Seven transmembrane MLO family protein (best arabidopsis hit)
104599489	-4.07842	Down	XM_010262050.2	Seven transmembrane MLO family protein (best arabidopsis hit)
104611896	-4.07842	Down	XM_010279166.1
104609325	-4.12281	Down	XM_010275613.2	Leucine-rich receptor-like protein kinase family protein (best arabidopsis hit)
104609325	-4.12281	Down	XM_010275612.2	Leucine-rich receptor-like protein kinase family protein (best arabidopsis hit)
104612576	-4.13921	Down	XM_010280023.2
104612576	-4.13921	Down	XM_010280027.1	STRUBBELIG-receptor family 3 (best arabidopsis hit)
104612576	-4.13921	Down	XM_019200312.1
104612576	-4.13921	Down	XM_010280021.2
104612576	-4.13921	Down	XM_010280020.2
104612576	-4.13921	Down	XM_010280024.2
104612576	-4.13921	Down	XM_010280025.2
104612576	-4.13921	Down	XM_010280026.2
104604924	-4.20321	Down	XM_010269504.2	Cysteine-rich RLK (RECEPTOR-like protein kinase) 10 (best arabidopsis hit)
104604924	-4.20321	Down	XM_010269503.2
109115531	-4.24834	Down	XM_019199686.1
104591463	-4.24834	Down	XM_010250307.2
104596903	-4.45638	Down	XM_010258223.2	Leucine-rich repeat receptor-like protein kinase family protein (best arabidopsis hit)
104598479	-4.52971	Down	XM_010260560.2	Leucine-rich repeat protein kinase family protein (best arabidopsis hit)
104605002	-4.6431	Down	XM_019199026.1	Cysteine-rich RLK (RECEPTOR-like protein kinase) 25 (best arabidopsis hit)
104589074	-4.66338	Down	XM_010247259.2
104593681	-4.72227	Down	XM_010253647.1	Heat shock cognate protein 70-1 (best arabidopsis hit)
104603594	-4.74274	Down	XM_010267658.1	Protein kinase family protein with leucine-rich repeat domain (best arabidopsis hit)
104597508	-4.78833	Down	XM_010259088.2
104593418	-4.80975	Down	XM_010253244.2
104613104	-4.83331	Down	XM_010280800.2	ABC-2 type transporter family protein (best arabidopsis hit)
104613252	-5.04343	Down	XM_010280984.2
104606322	-5.16588	Down	XM_010271459.1	ABC-2 type transporter family protein (best arabidopsis hit)
104596904	-5.68723	Down	XM_010258224.2	Leucine-rich repeat receptor-like protein kinase family protein (best arabidopsis hit)
104603579	-5.87644	Down	XM_010267644.1	CGN-51770 Cherry of Early Development Stage Coffea canephora cDNA clone cccwc22w12c12 5', mRNA sequence
104595283	-6.4416	Down	XM_010255956.2	Pleiotropic drug resistance 12 (best arabidopsis hit)
104601259	-6.63301	Down	XM_010264541.2	Pleiotropic drug resistance 3 (best arabidopsis hit)
109115361	-6.96106	Down	XM_019199307.1	Populus trichocarpa clone 177919 NBS type disease resistance protein mRNA, complete cds
104605861	-7.24834	Down	XM_010270797.1
104613404	-8.01234	Down	XM_010281198.2	ABC-2 type transporter family protein (best arabidopsis hit)
